# Supplementary material for: Detection of rare variants among nuclei populating the arbuscular mycorrhizal fungal model species Rhizophagus irregularis DAOM197198
Source: G3 (Bethesda). 2024 Apr 24;14(6):jkae074. doi: 10.1093/g3journal/jkae074 (PMC11152072; doi:10.1093/g3journal/jkae074)
Supplement: jkae074_Supplementary_Data [file jkae074_supplementary_data.zip]

Archive with 3 entries (3 files):
- File_S1_G3-2024-405012.docx
- File_S2_G3-2024-405012.xlsx
- Supplementary_Methods_and_Results_G3-2024-405012.docx
