# Supplementary material for: Detection of rare variants among nuclei populating the arbuscular mycorrhizal fungal model species Rhizophagus irregularis DAOM197198
Source: G3 (Bethesda). 2024 Apr 24;14(6):jkae074. doi: 10.1093/g3journal/jkae074 (PMC11152072; doi:10.1093/g3journal/jkae074)
Supplement: jkae074_Supplementary_Data [file jkae074_supplementary_data.zip › File_S2_G3-2024-405012.xlsx]

## Sheet: Sheet1
Chromosome_position	nucleus_1	nucleus_10	nucleus_11	nucleus_13	nucleus_14	nucleus_15	nucleus_16	nucleus_17	nucleus_18	nucleus_19	nucleus_20	nucleus_21	nucleus_22	nucleus_24	nucleus_3	nucleus_4	nucleus_5	nucleus_6	nucleus_7	nucleus_8	nucleus_9
68417	.	.	.	.	.	.	.	.	.	.	.	.	.	1	.	.	.	.	.	.	.
93106	.	.	.	.	.	.	.	1	.	.	.	.	.	.	.	.	.	.	.	.	.
142812	.	.	.	.	.	.	.	.	.	.	.	.	.	1	.	.	.	.	.	.	.
143092	.	.	.	.	.	.	.	.	.	.	.	.	.	1	.	.	.	.	.	.	.
359178	.	.	.	.	.	.	.	.	.	.	.	.	.	.	.	.	.	.	1	.	.
379038	.	.	.	.	.	.	.	.	.	.	.	.	.	.	.	.	1	.	.	.	.
401654	.	.	.	.	.	.	.	.	.	.	.	1	.	.	.	.	.	.	.	.	.
467196	.	.	.	.	.	.	.	.	.	.	.	.	.	1	.	.	.	.	.	.	.
486221	.	.	.	.	.	.	.	.	.	.	.	.	.	.	.	.	.	.	.	.	1
488883	.	.	.	.	.	.	.	1	.	.	.	.	.	.	.	.	.	.	.	.	.
552048	.	.	.	.	.	.	.	.	.	.	.	.	.	.	.	1	.	.	.	.	.
990020	.	1	.	.	.	.	.	.	.	.	.	.	.	.	.	.	.	.	.	.	.
1099643	.	.	.	.	.	.	.	.	.	.	.	.	.	.	.	.	.	.	.	1	.
1123756	.	.	.	.	1	.	.	.	.	.	.	.	.	.	.	.	.	.	.	.	.
1123784	.	.	.	.	1	.	.	.	.	.	.	.	.	.	.	.	.	.	.	.	.
1210283	.	.	.	.	.	.	.	.	.	.	.	.	.	.	.	.	1	.	.	.	.
1252938	.	.	.	.	.	.	.	.	.	.	.	.	.	.	.	.	.	.	.	.	1
1321189	.	.	.	.	.	.	.	.	.	.	.	.	.	.	.	.	.	1	.	.	.
1432142	.	.	.	.	.	.	.	.	.	.	.	.	1	.	.	.	.	.	.	.	.
1432662	.	.	.	.	.	.	.	.	.	.	.	.	1	.	.	.	.	.	.	.	.
1435801	1	.	.	.	.	.	.	.	.	.	.	.	.	.	.	.	.	.	.	.	.
1637402	.	.	.	.	.	.	.	.	.	.	.	.	.	.	.	.	.	.	.	1	.
1666832	.	.	.	.	.	.	.	.	.	.	.	.	.	.	.	.	.	.	.	.	1
1710416	.	.	.	.	.	.	1	.	.	.	.	.	.	.	.	.	.	.	.	.	.
1895064	.	.	.	.	.	.	.	.	.	.	.	.	.	.	1	.	.	.	.	.	.
2005202	.	.	.	.	.	.	.	.	.	.	.	1	.	.	.	.	.	.	.	.	.
2039513	.	.	.	1	.	.	.	.	.	.	.	.	.	.	.	.	.	.	.	.	.
2045340	.	.	1	.	.	.	.	.	.	.	.	.	.	.	.	.	.	1	.	.	1
2045483	.	.	.	.	.	.	.	.	1	.	.	.	.	.	.	.	.	.	.	.	1
2045542	.	.	.	.	.	.	.	.	1	.	.	.	.	.	.	.	.	.	.	.	1
2097028	.	.	.	.	.	.	.	.	.	.	.	.	.	.	.	.	.	.	.	1	.
2097200	.	.	.	.	.	.	.	.	.	.	.	.	.	.	.	.	.	.	.	1	.
2097365	.	.	.	.	.	.	.	.	.	.	.	.	.	.	.	1	.	.	1	1	.
2101808	.	.	.	.	.	.	.	.	.	.	.	.	.	.	.	.	1	.	.	.	.
2116825	.	.	.	.	.	1	.	.	.	.	.	.	.	.	.	.	.	.	.	.	.
2180507	.	.	.	.	1	.	.	.	.	.	.	.	.	.	.	.	.	.	.	.	.
2235435	.	.	.	.	1	.	.	.	.	.	.	.	.	.	.	.	.	.	.	.	.
2264120	.	.	.	.	.	.	.	.	.	.	1	.	.	.	.	.	.	.	.	.	.
2358633	.	.	.	1	.	.	.	.	.	.	.	.	.	.	.	.	.	.	1	.	.
2376046	.	.	.	.	.	.	.	.	.	.	.	.	.	.	.	1	.	.	.	.	.
2634734	.	.	.	.	1	.	.	.	.	.	.	.	.	.	.	.	.	.	.	.	.
2700716	.	.	.	.	.	.	.	.	.	.	.	.	.	1	.	.	.	.	.	.	.
2702412	1	.	.	.	.	.	.	.	.	.	.	.	.	.	.	.	.	.	.	.	.
2703404	.	.	.	.	.	.	.	.	.	.	.	.	.	1	.	.	.	.	.	.	.
2899470	.	.	.	.	.	.	.	.	.	.	.	.	.	.	.	1	.	.	.	.	.
2969716	.	.	.	.	.	.	.	.	.	.	.	.	.	.	.	.	.	1	.	.	.
2996141	.	.	.	.	.	.	.	1	.	.	.	.	.	.	.	.	.	.	.	.	.
2996174	.	.	.	.	.	.	.	1	.	.	.	.	.	.	.	.	.	.	.	.	.
3019416	.	.	.	.	.	.	.	.	.	.	.	.	.	.	.	.	.	1	.	.	.
3019698	.	.	.	.	.	.	.	.	.	.	.	.	.	.	.	.	.	1	.	.	.
3019724	.	.	.	.	.	.	.	.	.	.	.	.	.	.	.	.	.	1	.	.	.
3019735	.	.	.	.	.	.	.	.	.	.	.	.	.	.	.	.	.	1	.	.	.
3019816	.	.	.	.	.	.	.	.	.	.	.	.	.	.	.	.	.	1	.	.	.
3055330	.	.	.	.	.	.	.	.	.	.	.	.	.	.	.	.	.	.	1	1	.
3058054	.	.	.	.	.	.	.	.	.	.	.	.	.	.	.	.	.	1	.	.	.
3059075	.	.	.	.	.	.	.	.	.	.	.	.	.	.	1	.	.	.	.	.	.
3081547	.	.	.	.	.	.	.	.	.	.	.	.	.	.	.	1	.	.	.	.	.
3084053	.	.	.	.	.	.	.	.	.	.	1	.	.	.	.	.	.	.	.	.	.
3084117	.	.	.	.	.	.	.	.	.	.	1	.	.	.	.	.	.	.	.	.	.
3120288	1	1	.	.	.	1	.	.	.	.	.	.	.	1	1	1	.	.	.	1	.
3120289	1	1	.	.	.	1	.	.	.	.	.	.	.	1	1	1	.	.	.	1	.
3126653	.	.	.	.	.	.	.	.	.	1	.	.	.	.	.	.	.	.	.	.	.
3290162	.	.	.	.	.	.	.	.	.	.	.	.	.	.	.	.	.	.	.	1	.
3291844	.	.	.	.	.	.	.	.	.	.	.	.	.	.	.	.	.	.	.	1	.
3570349	.	.	.	.	.	.	.	.	.	.	.	.	.	.	.	1	.	.	.	.	.
3595821	.	.	.	.	.	.	.	.	.	.	.	.	.	.	.	.	.	.	1	.	.
3596051	1	.	.	.	.	.	.	.	.	.	.	.	1	.	.	.	.	.	.	.	.
3596071	1	.	.	.	.	.	.	.	.	.	.	.	1	.	.	.	.	.	.	.	.
3605422	.	.	.	.	.	.	.	.	.	.	.	1	.	.	.	.	.	.	.	.	.
3990207	.	1	.	1	.	.	.	.	1	.	.	.	.	.	.	.	.	.	.	.	.
3990212	.	1	.	1	.	.	.	.	1	.	.	.	.	.	.	.	.	.	.	.	.
3990361	.	.	.	.	.	.	.	.	1	.	.	.	.	.	.	.	.	.	.	.	.
3990483	.	.	.	1	.	.	.	.	1	.	.	.	.	.	.	.	.	.	.	.	.
3990498	.	.	.	1	.	.	.	.	1	.	.	.	.	.	.	.	.	.	.	.	.
4132909	.	.	.	.	.	.	1	.	.	.	.	.	1	.	.	.	.	.	.	.	1
4132934	.	.	.	.	.	.	1	.	.	.	.	.	1	.	.	.	.	.	.	.	1
4133042	.	.	.	.	.	.	1	.	.	.	.	.	.	.	.	.	.	.	.	.	1
4133055	.	.	.	.	.	.	1	.	.	.	.	.	.	.	.	.	.	.	.	.	.
4134369	.	.	.	.	.	.	1	.	.	.	.	.	.	.	.	.	.	.	.	.	.
4144382	.	.	.	.	.	.	.	.	.	.	.	.	.	.	.	.	.	.	.	1	.
4144393	.	.	.	.	.	.	.	.	1	.	.	.	1	.	.	.	.	.	.	.	.
4144511	.	.	.	.	.	.	.	.	1	.	.	.	.	.	.	.	.	.	.	.	.
4164747	.	.	.	.	.	.	.	.	.	.	.	1	.	.	.	.	.	.	.	.	.
4265406	.	.	.	.	.	.	.	.	.	.	.	.	.	.	.	.	.	.	.	.	1
4310330	.	.	.	1	.	.	.	.	.	.	.	.	.	.	.	.	.	.	.	.	.
4310685	.	.	.	1	.	.	.	.	.	.	.	.	.	.	.	.	.	.	.	.	.
4310724	.	.	.	1	.	.	.	.	.	.	.	.	.	.	.	.	.	.	.	.	.
4321366	1	.	.	.	.	.	.	.	.	.	.	.	.	.	.	.	.	.	.	.	.
4421628	.	.	.	.	1	.	.	.	.	.	.	.	.	.	.	.	.	.	.	.	.
4421640	.	.	.	.	1	.	.	.	.	.	.	.	.	.	.	.	.	.	.	.	.
4705637	1	.	.	.	.	.	.	.	.	.	.	.	.	.	.	.	.	.	.	.	.
4759927	.	.	.	1	.	.	.	.	.	.	.	.	.	.	.	.	.	.	.	.	.
4783911	.	1	1	.	.	.	.	.	.	.	.	.	.	.	.	.	.	.	.	.	.
4851550	.	1	.	.	.	.	.	.	.	.	.	.	.	.	.	.	.	.	.	.	.
4867373	.	.	1	.	.	.	.	.	.	.	.	.	.	.	.	.	.	.	.	.	.
4895890	.	.	.	.	.	.	1	.	.	.	.	.	.	.	.	.	.	.	.	.	.
4952493	1	.	.	.	.	.	.	.	.	.	.	.	.	.	.	.	.	.	.	.	.
5136266	.	.	.	.	.	.	1	.	.	.	.	.	.	.	.	.	.	.	.	.	.
5136298	.	.	.	.	.	.	1	.	.	.	.	.	.	.	.	.	.	.	.	.	.
5136365	.	.	.	.	.	.	.	.	.	.	1	.	.	.	.	.	.	.	1	.	.
5183782	1	.	1	.	.	.	.	.	.	.	.	.	.	.	.	.	.	.	.	.	.
5184184	1	.	.	.	.	.	.	.	.	.	.	.	.	.	.	.	.	.	.	.	.
5184275	1	.	.	.	.	.	.	.	.	.	.	.	.	.	.	.	.	.	.	.	.
5184439	1	.	.	.	.	.	.	.	.	.	.	.	.	.	.	.	.	.	.	.	.
5368723	.	.	.	.	.	.	.	.	.	.	.	.	.	.	.	.	.	.	1	.	.
5540662	.	.	.	.	.	.	.	.	.	.	.	.	.	.	.	1	.	.	.	.	.
5544094	.	.	.	.	1	.	.	.	.	.	.	.	.	.	.	.	.	.	.	.	.
5544132	.	.	.	.	1	.	.	.	.	.	.	.	.	.	.	1	.	.	.	.	.
5544150	.	.	.	.	1	.	.	.	.	.	.	.	.	.	.	1	.	.	.	.	.
5544164	.	.	.	.	1	.	.	.	.	.	.	.	.	.	.	1	.	.	.	.	.
5544175	.	.	.	.	1	.	.	.	.	.	.	.	.	.	.	1	.	.	.	.	.
5544191	.	.	.	.	1	.	.	.	.	.	.	.	.	.	.	1	.	.	.	.	.
5544250	.	.	.	.	1	.	.	.	.	.	.	.	.	.	.	1	.	.	.	.	.
5544251	.	.	.	.	1	.	.	.	.	.	.	.	.	.	.	.	.	.	.	.	.
5544270	.	.	.	.	1	.	.	.	.	.	.	.	.	.	.	.	.	.	.	.	.
5544280	.	.	.	.	1	.	.	.	.	.	.	.	.	.	.	.	.	.	.	.	.
5562787	.	.	.	.	.	.	1	.	.	.	.	.	.	.	.	.	.	.	.	.	1
5562796	.	.	.	.	.	.	1	.	.	.	.	.	.	.	.	.	.	.	.	.	1
5562819	.	.	.	.	.	.	1	.	.	.	.	.	.	.	.	.	.	.	.	.	1
5562932	.	.	.	.	.	.	1	.	.	.	.	.	.	.	.	.	.	.	.	.	1
5562942	.	.	.	.	.	.	1	.	.	.	.	.	.	.	.	.	.	.	.	.	1
5562943	.	.	.	.	.	.	1	.	.	.	.	.	.	.	.	.	.	.	.	.	1
5562949	.	.	.	.	.	.	1	.	.	.	.	.	.	.	.	.	.	.	.	.	1
5562995	.	.	.	.	.	.	1	.	.	.	.	.	.	.	.	.	.	.	.	.	1
5563001	.	.	.	.	.	.	1	.	.	.	.	.	.	.	.	.	.	.	.	.	1
5563002	.	.	.	.	.	.	1	.	.	.	.	.	.	.	.	.	.	.	.	.	1
5929448	.	.	.	.	.	.	.	.	.	.	.	1	.	.	.	.	.	.	.	.	.
6045670	.	1	.	.	.	.	.	.	.	.	.	.	.	.	.	.	.	.	.	.	.
6255828	.	.	.	.	.	.	.	.	.	1	.	.	.	.	.	.	.	.	.	.	.
6302721	.	.	.	.	.	.	.	.	.	.	.	.	.	.	1	.	.	.	.	.	.
6409922	.	.	.	.	.	.	.	.	.	.	.	.	.	.	.	.	.	1	.	.	.
6590393	.	.	.	.	1	.	.	.	.	.	.	.	.	.	.	.	.	.	.	.	.
6590476	.	.	.	.	1	.	.	.	.	.	.	.	.	.	.	.	.	1	.	.	.
6590502	.	.	.	.	1	.	.	.	.	.	.	.	.	.	.	.	.	1	.	.	.
6620818	.	.	.	.	.	.	.	.	.	.	.	.	1	.	.	.	.	.	.	.	.
6733175	.	.	.	.	.	.	.	.	.	.	.	.	1	.	.	.	.	.	.	.	.
6809680	.	.	.	.	.	.	.	1	.	.	.	.	.	.	.	.	.	.	.	.	.
6809858	.	.	.	.	.	1	.	1	.	.	.	.	.	.	.	1	.	1	1	.	.
6843980	.	.	.	.	.	.	.	.	.	.	.	.	.	.	.	.	.	.	1	.	.
7068552	.	.	.	.	.	.	.	.	.	.	.	.	.	1	.	.	.	.	.	.	.
7108439	.	.	.	.	.	.	.	.	.	.	.	.	.	.	.	.	.	.	.	.	1
7181460	.	.	.	.	.	.	.	.	1	.	.	.	.	.	.	.	.	.	.	.	.
7439327	.	.	.	.	.	.	.	.	1	.	.	.	.	.	.	.	1	.	1	.	.
7440004	.	.	.	.	.	.	.	.	.	.	.	.	.	.	.	.	.	.	1	.	.
7440594	.	.	.	.	.	.	.	.	1	.	.	.	.	.	.	.	.	.	.	.	.
7449196	.	.	.	.	.	.	.	.	.	.	.	.	.	.	.	.	.	.	.	1	.
7488900	.	.	.	.	.	.	.	.	.	.	.	1	.	.	.	.	.	.	.	.	.
7489106	.	.	.	.	.	.	.	.	.	.	.	1	.	.	.	.	.	.	.	.	.
7719333	.	.	.	.	.	.	.	.	.	.	.	.	.	.	.	.	.	.	.	.	1
7757865	.	.	.	.	.	.	.	.	1	.	.	.	.	.	.	.	.	.	.	.	.
7782771	.	.	.	.	1	.	.	.	.	.	.	.	.	.	.	.	.	.	.	.	.
18125	.	.	.	.	.	.	.	.	.	1	.	.	.	.	.	.	.	.	.	.	.
33728	.	.	.	.	.	.	.	1	.	.	.	.	.	.	.	.	.	.	.	.	.
102020	.	.	.	.	.	.	.	.	.	.	.	.	.	1	.	1	.	.	.	.	.
102164	.	.	.	.	.	.	.	.	.	.	.	.	.	.	.	1	.	.	.	.	.
102499	.	.	.	.	.	.	.	.	.	.	.	.	.	1	.	1	.	.	.	.	.
106906	.	.	.	.	1	.	.	.	.	.	.	.	.	.	.	.	.	.	.	.	.
106919	.	.	.	.	1	.	.	.	.	.	.	.	.	.	.	.	.	.	.	.	.
107001	.	.	.	.	1	.	.	.	.	.	.	.	.	.	.	.	.	.	.	.	.
165539	.	.	.	.	.	.	.	.	.	.	.	.	.	.	.	.	.	.	.	.	1
168825	.	.	.	.	.	.	.	.	.	.	.	1	.	.	.	.	.	.	.	.	.
171838	.	.	.	.	.	.	.	.	.	.	.	.	.	.	.	.	1	.	.	.	.
195414	.	.	.	.	1	.	.	.	.	.	.	.	.	.	.	.	.	.	.	.	.
292534	.	.	.	.	.	.	.	.	.	.	.	.	.	.	.	1	.	.	.	.	.
529410	.	.	.	.	1	.	.	.	.	.	.	.	.	.	.	.	.	.	.	.	.
794755	.	.	.	.	.	.	.	.	.	1	.	.	1	.	.	.	.	.	.	.	.
794854	.	.	.	.	.	.	.	.	.	1	.	.	1	.	.	.	.	.	.	.	.
795072	.	.	.	.	.	.	.	.	.	.	.	.	1	.	.	.	.	.	.	.	.
795343	.	.	.	.	.	.	.	.	.	.	.	.	1	.	.	.	.	.	.	.	.
795490	.	.	.	.	.	.	.	.	.	.	.	.	1	.	.	.	.	.	.	.	.
795590	.	.	.	.	.	.	.	.	.	.	.	.	1	.	.	.	.	.	.	.	.
795645	.	.	.	.	.	.	.	.	.	.	.	.	1	.	.	.	.	.	.	.	.
815150	1	.	.	.	.	.	.	.	1	1	.	.	.	1	.	.	.	.	.	.	.
815525	.	.	.	.	.	.	.	.	.	.	.	1	.	.	.	.	.	.	.	.	.
816043	.	.	.	.	.	.	.	.	.	1	.	.	.	1	.	.	.	.	.	.	.
822895	1	.	.	.	.	.	.	.	.	.	.	.	.	.	.	.	.	.	.	.	.
822903	1	.	.	.	.	.	.	.	.	.	.	.	.	.	.	.	1	.	.	.	.
823045	1	.	.	.	.	.	.	.	.	.	.	.	.	.	.	.	1	.	.	.	.
823062	1	.	.	.	.	.	.	.	.	.	.	.	.	.	.	.	1	.	.	.	.
823094	1	.	.	.	.	.	.	.	.	.	.	.	.	.	.	.	.	.	.	.	.
832837	.	.	.	.	.	.	.	.	.	.	.	.	.	.	.	1	.	.	.	.	.
833081	.	1	.	.	.	.	.	.	.	.	.	.	.	.	.	1	.	.	.	.	.
833142	.	1	.	.	.	.	.	.	.	.	.	.	.	.	.	1	.	.	.	.	.
833172	.	1	.	.	.	.	.	.	.	.	.	.	.	.	.	1	.	.	.	.	.
833202	.	1	.	.	.	.	.	.	.	.	.	.	.	.	.	1	.	.	.	.	.
845673	.	.	.	.	.	.	.	.	.	.	.	.	.	.	.	.	.	.	.	.	1
898521	.	.	.	.	.	.	.	.	1	.	.	.	.	.	.	.	.	.	.	.	.
1009170	.	.	.	.	.	.	.	.	.	.	.	.	.	.	.	.	.	.	.	1	.
1012665	.	.	.	.	.	.	.	.	.	.	.	.	.	.	1	.	.	.	.	.	.
1012815	.	.	.	.	.	.	.	.	.	1	.	.	.	.	1	.	.	.	.	.	.
1090391	.	.	.	.	.	.	.	.	.	.	.	.	.	.	.	.	.	.	1	.	.
1161459	.	.	.	.	.	.	.	.	.	.	.	1	.	.	.	.	.	.	.	.	.
1485765	.	.	.	.	.	.	.	.	.	.	.	.	.	.	.	.	.	.	.	1	.
1629553	.	.	.	.	.	.	1	.	.	.	.	.	.	.	.	.	.	.	.	.	.
1696826	1	.	.	.	.	.	.	.	.	.	.	.	.	.	.	.	.	.	.	.	.
1812828	.	.	.	.	.	.	.	.	.	.	.	.	.	.	.	.	.	.	1	.	.
1820197	.	.	.	.	.	.	.	.	.	.	.	.	.	.	.	.	.	.	1	.	.
1935856	1	.	.	.	.	.	.	.	.	.	.	.	.	.	.	.	.	.	.	.	.
1951738	.	.	.	.	.	.	.	1	.	.	.	.	.	.	.	.	.	.	.	.	.
1979664	.	.	.	.	.	.	.	1	.	.	.	.	.	.	.	.	.	.	.	.	.
2019480	.	.	.	.	1	.	.	.	.	.	.	.	.	.	.	.	.	.	.	.	.
2108252	.	.	.	.	.	.	.	.	.	.	.	.	.	.	.	.	.	.	1	.	.
2253119	.	.	.	.	.	.	.	.	.	.	.	1	.	.	.	.	.	.	.	.	.
2291399	1	.	.	.	.	.	.	.	.	.	.	.	.	.	.	.	.	.	.	1	.
2373915	.	.	.	.	.	.	.	.	1	.	.	.	.	.	1	.	.	.	.	.	.
2500674	.	.	.	.	.	.	.	.	.	.	.	.	.	.	.	.	1	.	.	.	.
2500746	.	.	.	.	1	.	.	.	.	.	.	.	.	.	.	.	.	.	.	.	.
2567852	.	.	.	.	.	.	.	.	.	.	.	.	.	1	.	.	.	.	.	.	.
2620394	.	.	.	.	1	.	.	.	.	.	.	.	.	.	.	.	.	.	.	.	.
2625128	.	.	.	.	.	.	.	.	.	.	1	.	.	.	.	.	.	.	.	.	.
2638953	1	.	.	.	.	.	.	.	.	.	.	.	.	.	.	.	.	.	.	.	.
2644331	1	.	.	.	.	.	.	.	.	.	.	.	.	.	.	.	.	.	.	.	.
2796731	.	.	1	.	.	.	.	.	.	.	.	.	.	.	.	.	.	.	.	.	.
2920465	1	.	.	.	.	.	.	.	.	.	.	.	.	.	.	.	.	.	.	.	.
3122666	.	.	.	.	.	.	.	.	.	.	.	.	.	.	.	.	.	.	1	.	.
3238108	.	.	.	.	.	.	.	.	.	.	.	.	.	.	.	1	.	.	.	.	.
3276932	.	.	.	.	.	1	.	.	.	.	.	.	1	.	.	.	.	.	.	.	.
3276945	.	.	.	.	.	1	.	.	.	.	.	.	1	.	.	.	.	.	.	.	.
3276978	.	.	.	.	.	1	.	.	.	.	.	.	.	.	.	.	.	.	.	.	.
3277075	.	.	.	.	.	1	.	.	.	.	.	.	.	.	.	.	.	.	.	.	.
3277090	.	.	.	.	.	1	.	.	.	.	.	.	.	.	.	.	.	.	.	.	.
3295364	.	.	.	.	1	.	.	.	.	.	.	.	.	.	.	.	.	.	.	.	.
3384383	.	1	.	.	.	.	.	.	.	.	.	.	.	.	.	.	.	.	.	.	.
3461137	1	.	1	.	.	.	.	1	.	.	.	.	.	.	.	.	.	.	.	.	.
3461142	1	.	1	.	.	.	.	1	.	.	.	.	.	.	.	.	.	.	.	.	.
3461243	1	.	1	.	.	.	.	1	.	.	.	.	.	.	.	.	1	.	1	.	.
3462627	.	.	.	.	.	.	.	.	.	.	.	1	.	.	.	.	.	.	.	.	.
3462768	.	.	.	.	.	.	.	.	.	.	.	1	.	.	.	.	.	.	.	.	.
3462776	.	.	.	.	.	.	.	.	.	.	.	1	.	.	.	.	.	.	.	.	.
3464224	.	.	.	.	.	.	1	.	.	.	.	.	.	.	.	.	.	.	.	.	.
3464778	.	.	.	.	.	.	1	.	.	.	.	.	.	.	.	.	.	.	.	.	.
3465580	.	.	.	.	.	.	.	.	.	.	.	.	1	.	.	.	.	.	.	.	.
3465827	.	.	.	.	.	.	1	.	.	.	.	.	1	1	1	.	.	.	.	.	.
3466011	.	.	.	.	.	.	.	.	.	.	.	.	1	.	.	.	.	.	.	.	.
3466057	.	.	.	.	.	.	.	.	.	.	.	.	1	.	.	.	.	.	.	.	.
3485123	.	.	.	1	.	.	.	.	1	1	.	.	.	1	1	.	.	1	1	.	.
3486422	.	.	.	.	.	.	.	.	.	1	.	.	.	.	.	.	.	.	.	.	.
3487028	.	.	.	1	.	.	.	.	1	1	.	.	.	.	.	.	.	.	1	.	.
3487052	.	.	.	1	.	.	.	.	.	.	.	.	.	.	.	.	.	.	1	.	.
3487175	.	.	.	1	.	.	.	.	.	1	.	.	.	.	.	.	.	.	1	.	.
3487342	1	.	1	.	.	1	1	1	.	.	.	.	.	.	.	.	1	.	.	.	.
3489949	1	.	.	.	.	.	.	.	.	.	.	.	.	.	.	.	.	.	.	.	.
3542184	.	.	.	.	.	.	.	.	1	.	.	.	.	.	.	.	.	.	.	.	.
3569807	.	.	.	.	.	.	.	.	.	.	.	.	.	1	.	.	.	.	.	.	.
3670360	.	.	.	.	.	.	.	.	.	.	.	.	.	.	.	.	.	.	.	1	.
3692271	.	.	.	.	.	.	.	1	.	.	.	.	.	.	.	.	.	.	.	.	.
3692323	.	.	.	.	.	.	.	1	.	.	.	.	.	.	.	.	.	.	.	.	.
3692358	.	.	.	.	.	.	.	1	.	.	.	.	.	.	.	.	.	.	.	.	.
3692885	.	.	.	.	.	.	.	1	.	.	.	.	.	.	.	.	.	1	.	.	.
3695584	.	.	.	.	.	.	.	1	.	.	.	.	.	.	.	.	.	.	.	.	.
3700204	.	.	.	.	.	.	.	.	.	.	.	.	1	.	.	.	.	.	.	.	.
3700227	.	.	.	.	.	.	.	.	.	.	.	.	1	.	.	.	.	.	.	.	.
3733617	.	.	.	.	.	.	1	.	.	.	.	.	.	.	.	.	.	.	.	.	.
3810422	.	1	.	.	.	.	.	.	.	.	.	.	.	.	.	.	.	.	.	.	.
3827494	.	.	.	.	.	.	.	.	.	1	.	.	.	.	.	.	.	.	.	.	.
4067151	1	.	.	1	1	.	.	.	.	.	.	.	1	.	.	.	.	.	1	.	.
4067451	1	.	.	1	1	.	.	.	.	.	.	.	1	.	.	.	.	.	1	.	.
4068988	.	.	.	1	1	.	.	.	.	.	.	.	1	.	.	.	.	.	.	.	.
4069163	.	.	.	.	1	.	.	.	.	.	.	.	1	.	.	.	.	.	.	.	.
4069671	1	.	.	1	1	.	.	.	.	.	.	.	1	.	.	.	.	.	.	.	1
4138344	.	.	.	.	.	.	.	.	.	.	.	.	.	1	.	.	.	.	.	.	.
4189787	.	.	.	.	.	.	.	.	.	.	.	.	1	.	.	.	.	.	.	.	.
4198527	1	.	.	.	.	.	.	.	.	.	.	.	.	.	.	.	.	.	.	.	.
4220657	.	.	.	.	.	.	.	.	.	.	.	.	.	.	1	.	.	.	.	.	.
4529308	.	.	1	.	.	.	.	.	.	.	.	.	.	.	.	.	.	.	.	.	.
4863953	1	.	.	.	.	.	.	.	.	.	.	.	.	.	.	.	.	.	.	.	.
4904835	.	.	.	.	.	.	.	.	.	.	.	1	.	.	.	.	1	.	.	.	.
4904881	.	.	.	.	.	.	.	.	.	.	.	1	.	.	.	.	1	.	.	.	.
4904890	.	.	.	.	.	.	.	.	.	.	.	1	.	.	.	.	1	.	.	.	.
4905015	.	.	.	.	.	.	.	.	.	.	.	1	.	.	.	1	1	.	.	.	1
4905052	.	.	.	.	.	.	.	.	.	.	.	1	.	.	.	1	1	.	.	.	1
4905141	.	.	.	.	.	.	.	.	.	.	.	1	.	.	.	1	1	.	.	.	1
4905313	.	.	.	.	.	.	.	.	.	.	.	1	.	.	.	1	1	.	.	.	.
5263321	1	.	.	.	.	.	.	.	.	.	.	.	.	.	.	.	.	.	.	.	.
5453054	.	.	.	.	.	.	.	.	.	.	.	.	.	.	.	.	1	.	.	.	.
5478565	.	.	.	.	.	.	.	.	.	.	.	.	.	.	.	.	.	.	1	.	.
5478715	.	.	.	.	.	.	.	.	.	.	.	.	.	.	.	.	.	.	1	.	.
5478819	.	.	.	.	.	.	.	.	.	.	.	.	.	.	.	.	.	.	1	.	.
5478944	.	.	.	.	.	.	.	.	.	.	.	.	.	.	.	.	1	.	1	.	.
5479014	.	.	.	.	.	.	.	.	.	.	.	.	.	.	.	.	1	.	1	.	.
5479094	.	.	.	.	.	.	.	.	.	.	.	.	.	.	.	.	1	.	1	.	.
5479414	.	.	.	.	.	.	.	.	.	.	.	.	.	.	.	.	1	.	1	.	.
5479540	.	.	.	.	.	.	.	.	.	.	.	.	.	.	.	.	1	.	1	.	.
5479612	.	.	.	.	.	.	.	.	.	.	.	.	.	.	.	.	1	.	1	.	.
5479676	.	.	.	.	.	.	.	.	.	.	.	.	.	.	.	.	1	.	.	.	.
5889265	1	.	.	.	.	.	.	.	.	.	.	.	.	.	.	.	.	.	.	.	.
5900929	.	.	.	.	.	.	.	.	.	.	.	.	.	.	.	.	.	.	1	.	.
5900952	.	.	.	.	.	.	.	.	.	.	.	.	.	.	.	.	.	.	1	.	.
5963747	.	.	.	.	.	.	.	.	1	.	.	.	.	.	.	.	.	.	.	.	.
5964216	.	.	.	.	.	.	.	.	1	.	.	.	.	.	.	.	.	.	.	.	.
6010777	.	.	.	.	1	.	.	.	.	.	.	.	.	.	.	.	.	.	.	.	.
6019340	.	.	.	.	.	.	.	.	.	.	.	.	.	.	.	.	.	.	1	.	.
6065956	.	.	.	.	.	.	.	.	.	.	.	.	.	.	.	.	.	.	.	1	.
6097061	.	.	.	.	.	.	.	.	.	1	.	.	.	.	1	.	.	.	.	.	1
6097111	.	.	.	.	.	.	.	.	.	1	.	.	.	.	1	.	.	.	.	.	1
6097130	.	.	.	.	.	.	.	.	.	1	.	.	.	.	1	.	.	.	.	.	1
6127324	.	.	.	.	.	.	.	.	.	.	.	.	.	.	.	.	.	.	1	.	.
6127500	.	.	.	.	.	.	.	.	.	.	.	.	.	.	.	.	.	.	1	.	.
6127652	.	.	.	.	.	.	.	.	.	.	.	.	.	.	.	.	.	.	1	.	.
51889	.	.	1	.	.	.	.	.	.	.	.	.	.	.	.	.	.	1	.	1	.
51961	.	.	.	.	.	.	.	.	.	.	.	1	.	.	.	.	.	.	.	.	.
52060	.	.	.	.	.	.	.	.	.	.	.	.	.	.	.	.	.	1	.	1	.
52061	.	.	.	.	.	.	.	.	.	.	.	.	.	.	.	.	.	1	.	1	.
52094	.	.	.	.	.	.	.	.	.	.	.	.	.	.	.	.	.	1	.	1	.
52181	.	.	.	.	.	.	.	.	.	.	.	.	.	.	.	.	.	1	.	1	.
52243	.	.	.	.	.	.	.	.	.	.	.	.	.	.	.	.	.	1	.	1	.
52319	.	.	.	.	.	.	.	.	.	.	.	.	.	.	.	.	.	.	.	1	.
55316	.	.	.	.	.	.	.	.	.	.	1	.	.	.	.	.	.	.	.	.	.
55350	.	.	.	.	1	.	.	.	.	.	1	.	.	.	.	.	.	.	.	.	.
55670	.	.	.	.	1	.	.	.	.	.	1	.	.	.	.	.	.	.	.	.	.
55794	.	.	.	.	1	.	.	.	.	.	1	.	.	.	.	.	.	.	.	.	.
55825	.	.	.	.	1	.	.	.	.	.	1	.	.	.	.	.	.	.	.	.	.
55943	.	.	.	.	.	.	.	.	.	.	1	.	.	.	.	.	.	.	.	.	.
116096	.	.	.	.	.	.	1	.	.	.	.	.	.	.	.	.	.	.	.	.	.
127447	.	.	.	.	.	.	.	.	.	1	.	.	.	.	.	.	.	.	.	.	.
143975	.	.	.	.	.	.	.	.	.	.	.	.	1	.	.	.	.	.	.	.	.
222832	.	.	.	.	.	.	.	.	.	.	.	.	.	.	.	.	.	.	.	.	1
385606	.	.	.	.	.	.	.	.	.	1	.	.	.	.	.	.	.	.	.	.	.
408320	.	.	.	.	.	.	.	.	.	.	.	.	.	.	.	.	1	.	.	.	.
471407	.	.	1	.	.	.	.	.	.	.	.	.	.	.	.	.	.	.	.	.	.
503702	.	.	1	.	.	.	.	.	.	.	.	.	.	.	.	.	.	.	.	.	.
530711	.	1	.	.	.	.	.	.	.	.	.	.	.	.	.	.	.	.	.	.	.
602197	.	.	.	.	.	.	.	.	.	.	.	1	.	.	.	.	.	.	.	.	.
637130	.	.	.	1	.	.	.	.	.	.	.	.	.	.	.	.	.	.	.	.	.
659629	.	.	.	.	.	.	.	.	.	.	.	.	.	.	.	.	.	1	.	.	.
680635	.	.	.	.	.	.	.	.	.	.	.	.	.	.	.	1	.	.	.	.	.
695482	.	.	.	.	.	.	1	.	.	.	.	.	.	.	.	.	.	.	.	.	.
745991	.	.	.	.	.	.	.	1	.	.	.	.	.	.	.	.	.	.	.	.	.
746123	.	.	.	.	.	.	.	.	.	.	.	1	.	.	.	.	.	.	.	.	.
746204	.	.	.	.	.	.	.	.	.	.	.	1	.	.	.	.	.	.	.	.	.
746251	1	.	.	.	.	.	.	.	.	.	.	.	.	.	.	.	.	.	.	.	.
754839	.	.	.	.	.	.	.	.	.	.	.	.	.	.	.	.	.	.	.	1	.
769580	.	.	.	.	.	.	.	.	.	.	.	.	.	.	.	.	.	.	1	.	.
769931	.	1	.	.	.	.	.	.	.	.	.	.	.	.	.	.	.	.	.	.	.
770552	.	1	.	.	.	.	.	.	.	.	.	.	.	.	.	.	.	.	.	.	.
785888	.	.	.	.	.	.	.	.	.	.	.	.	.	.	.	.	.	.	.	1	.
792571	.	.	.	.	.	.	.	.	1	.	.	.	.	.	.	.	.	.	.	.	.
792911	.	.	.	.	.	.	.	.	1	.	.	.	.	.	.	.	.	.	.	.	.
793249	.	.	.	.	.	.	.	.	1	.	.	.	.	.	.	.	.	.	.	.	.
793276	.	.	.	.	.	.	.	.	1	.	.	.	.	.	.	.	.	.	.	.	.
793375	.	.	.	.	.	.	.	.	1	.	.	.	.	.	.	.	.	.	.	.	.
793419	.	.	.	.	.	.	.	.	1	.	.	.	.	.	.	.	.	.	.	.	.
793491	.	.	.	.	1	.	.	.	1	.	.	.	.	.	.	.	.	.	.	.	.
793763	.	.	.	.	.	.	.	.	1	.	.	.	.	.	.	.	.	.	.	.	.
793778	.	.	.	.	.	.	.	.	1	.	.	.	1	.	.	.	.	.	.	.	.
793826	.	.	.	.	.	.	.	.	.	.	.	.	1	.	.	.	.	.	.	.	.
793883	.	.	.	.	.	.	.	.	1	.	.	.	.	.	.	.	.	.	.	.	.
794128	.	.	.	.	.	.	.	.	1	.	.	.	.	.	.	.	.	.	.	.	.
794652	.	.	.	.	1	.	.	.	.	.	.	.	.	.	.	.	1	.	1	.	.
794686	.	.	.	1	1	.	.	.	1	.	.	.	.	.	.	.	1	.	1	1	.
794779	.	.	.	1	1	.	.	.	1	.	.	.	.	1	.	.	1	.	1	1	.
794859	.	.	.	1	1	.	.	.	1	.	.	.	.	1	.	.	1	.	1	.	.
794867	.	.	.	1	1	.	.	.	1	.	.	.	.	.	.	.	1	.	1	1	.
794906	.	.	.	1	1	.	.	.	.	.	.	.	.	.	.	.	1	.	1	.	.
794996	.	.	.	.	1	.	.	.	.	.	.	.	.	.	.	.	1	.	1	.	.
795468	.	.	.	1	1	.	.	.	1	.	.	.	.	1	.	.	1	.	1	.	.
799115	.	.	.	.	.	.	.	.	.	.	.	.	.	.	.	1	.	.	1	.	.
799176	.	.	.	.	.	.	.	.	.	.	.	.	.	1	1	1	.	.	1	.	.
799402	.	.	.	.	.	.	.	.	.	.	.	.	.	1	.	1	.	.	1	.	.
799803	.	.	.	1	.	.	.	.	.	.	.	.	.	1	.	1	.	.	1	.	.
799852	.	.	.	1	.	.	.	.	.	.	.	.	.	1	.	1	.	.	1	.	.
799910	.	.	.	1	.	.	.	.	.	.	.	.	.	1	.	1	.	.	1	.	.
799929	.	.	.	1	.	.	.	.	.	.	.	.	.	.	.	1	.	.	.	.	.
840752	.	.	1	.	.	.	.	.	.	.	.	.	.	.	.	.	.	1	.	.	.
869856	.	.	.	.	.	.	.	.	.	.	.	.	.	.	.	1	.	.	.	.	.
987332	.	.	.	.	.	.	.	.	.	.	.	.	.	.	.	.	1	.	.	.	.
1032305	.	.	.	.	.	.	.	.	.	1	.	.	.	.	.	.	.	.	.	.	.
1108419	.	.	.	.	.	.	.	.	.	.	.	.	.	1	.	.	.	.	.	.	.
1219752	.	.	.	.	.	.	.	.	.	.	.	.	.	1	.	.	.	.	.	.	.
1332922	.	.	.	.	1	.	.	.	.	.	.	.	.	.	.	.	.	.	.	.	.
1375641	.	.	.	.	.	.	.	.	.	1	.	.	.	.	.	.	.	.	.	.	.
1487481	.	.	.	.	.	.	.	1	.	.	.	.	.	.	.	.	.	.	.	.	.
1506614	.	.	.	.	.	.	.	.	.	.	.	.	.	.	.	.	1	.	.	.	.
1506762	.	.	.	.	.	.	.	.	.	.	.	.	.	.	.	.	.	.	.	1	.
1514186	.	.	.	.	.	.	.	.	.	.	.	.	.	1	.	.	.	.	.	.	.
1519142	.	.	.	.	.	.	.	.	.	.	.	.	.	.	.	.	.	.	1	.	.
1713358	.	.	.	.	.	.	.	.	.	1	.	.	.	.	.	.	.	.	.	.	.
1724055	.	.	.	.	.	.	.	.	.	1	.	.	.	.	.	.	.	.	.	.	.
1724067	.	.	.	.	.	.	.	.	.	1	.	.	.	.	.	.	.	.	.	.	.
1724083	.	.	.	.	.	.	.	.	.	1	.	.	.	.	.	.	.	.	.	.	.
1724092	.	.	.	.	.	.	.	.	.	1	.	.	.	.	.	.	.	.	.	.	.
1724113	.	.	.	.	.	.	.	.	.	1	.	.	.	.	.	.	.	.	.	.	.
1724166	.	.	.	.	.	.	.	.	.	1	.	.	.	.	.	.	.	.	.	.	.
1724172	.	.	.	.	.	.	.	.	.	1	.	.	.	.	.	.	.	.	.	.	.
1724180	.	.	.	.	.	.	.	.	.	1	.	.	.	.	.	.	.	.	.	.	.
1724212	.	.	.	.	.	.	.	.	.	1	.	.	.	.	.	.	.	.	.	.	.
1724217	.	.	.	.	.	.	.	.	.	1	.	.	.	.	.	.	.	.	.	.	.
1724262	.	.	.	.	.	.	.	.	.	1	.	.	.	.	.	.	.	.	.	.	.
1724286	.	.	.	.	.	.	.	.	.	1	.	.	.	.	.	.	.	.	.	.	.
1724335	.	.	.	.	.	.	.	.	.	1	.	.	.	.	.	.	.	.	.	.	.
1724336	.	.	.	.	.	.	.	.	.	1	.	.	.	.	.	.	.	.	.	.	.
1724343	.	.	.	.	.	.	.	.	.	1	.	.	.	.	.	.	.	.	.	.	.
1724393	.	.	.	.	.	.	.	.	.	1	.	.	.	.	.	.	.	.	.	.	.
1724423	.	.	.	.	.	.	.	.	.	1	.	.	.	.	1	.	.	.	.	.	.
1724455	.	.	.	.	.	.	.	.	.	1	.	.	.	.	1	.	.	.	.	.	.
1724553	.	.	.	.	.	.	.	.	.	1	.	.	.	.	.	.	.	.	.	.	.
1724569	.	.	.	.	.	.	.	.	.	1	.	.	.	.	.	.	.	.	.	.	.
1724574	.	.	.	.	.	.	.	.	.	1	.	.	.	.	.	.	.	.	.	.	.
1724586	.	.	.	.	.	.	.	.	.	1	.	.	.	.	.	.	.	.	.	.	.
1724593	.	.	.	.	.	.	.	.	.	1	.	.	.	.	.	.	.	.	.	.	.
1724630	.	.	.	.	.	.	.	.	.	1	.	.	.	.	.	.	.	.	.	.	.
1724631	.	.	.	.	.	.	.	.	.	1	.	.	.	.	.	.	.	.	.	.	.
1724644	.	.	.	.	.	.	.	.	.	1	.	.	.	.	.	.	.	.	.	.	.
1724653	.	.	.	.	.	.	.	.	.	1	.	.	.	.	.	.	.	.	.	.	.
1724666	.	.	.	.	.	.	.	.	.	1	.	.	.	.	.	.	.	.	.	.	.
1724694	.	.	.	.	.	.	.	.	.	1	.	.	.	.	.	.	.	.	.	.	.
1724782	.	.	.	.	.	.	.	.	.	1	.	.	.	.	.	.	.	.	.	.	.
1724847	.	.	.	.	.	.	.	.	.	1	.	.	.	.	.	.	.	.	.	.	.
1725031	.	.	.	.	.	.	.	.	.	1	.	.	.	.	.	.	.	.	.	.	.
1725160	.	.	.	.	.	.	.	.	.	1	.	.	.	.	.	.	.	.	.	.	.
1725296	.	.	.	.	.	.	.	.	.	1	.	.	.	.	.	.	.	.	.	.	.
1727140	.	.	.	.	.	.	.	1	.	.	.	.	.	.	.	.	.	.	.	.	.
1791827	.	.	.	.	.	.	.	.	.	.	.	.	.	.	.	.	.	1	.	.	.
1827611	.	.	.	.	.	.	.	.	.	.	1	.	.	.	.	.	1	.	.	.	.
1837908	.	.	.	.	.	.	.	.	.	.	.	.	1	.	.	.	.	.	.	.	.
1884153	.	.	.	.	.	.	.	.	.	.	.	.	.	.	.	.	.	1	.	.	.
1917256	.	1	.	.	.	.	.	.	.	.	.	.	.	.	.	.	.	.	.	.	.
1939514	.	.	.	.	.	.	.	.	.	.	.	.	.	.	.	.	.	1	.	.	.
1947630	.	.	.	.	.	.	.	.	.	.	.	.	.	1	.	.	.	.	.	.	.
2033146	.	.	.	.	.	.	.	.	.	1	.	.	.	.	.	.	.	.	.	.	.
2226003	.	1	1	.	.	.	.	.	.	.	.	1	.	.	1	1	.	.	.	.	.
2226126	.	1	.	.	.	.	.	.	.	.	.	1	.	.	1	1	.	.	.	.	.
2226188	.	1	.	.	.	.	.	.	.	.	.	.	.	.	1	.	.	.	.	.	.
2226566	.	.	.	.	.	.	.	.	.	.	.	.	.	.	1	.	.	.	.	.	.
2226600	.	.	.	.	.	.	.	.	.	.	.	.	.	.	1	.	.	.	.	.	.
2236024	.	.	.	.	.	.	.	.	.	.	.	.	.	.	.	.	.	.	1	.	.
2433987	.	.	.	.	.	.	.	.	.	.	.	.	.	.	.	.	1	.	.	.	.
2542918	.	1	.	.	.	.	.	.	.	.	.	.	.	.	.	.	.	.	.	.	.
2652841	.	.	.	.	.	.	.	.	.	.	.	.	.	.	.	.	.	1	.	.	.
2675337	.	.	.	.	.	.	.	.	.	.	.	.	1	.	.	.	.	.	.	.	.
2676317	.	.	.	.	.	.	.	.	.	.	.	.	1	.	.	.	.	.	.	.	.
2765306	1	.	.	.	.	.	.	.	.	.	.	.	.	.	.	.	.	.	.	.	.
2795054	.	.	.	.	.	1	.	.	.	.	.	.	.	.	.	.	.	.	.	.	.
2869090	.	.	.	.	.	.	1	.	.	.	.	.	.	.	.	.	.	.	.	.	.
2869098	.	.	.	.	.	.	1	.	.	.	.	.	.	.	.	.	.	.	.	.	.
2869109	.	.	.	.	.	.	1	1	.	.	.	.	.	.	.	.	.	.	.	.	.
2869136	.	.	.	.	.	.	1	.	.	.	.	.	.	.	.	.	.	.	.	.	.
2869182	.	.	.	.	.	.	1	.	.	.	.	.	.	.	.	.	.	.	.	.	.
2876696	.	.	1	.	.	.	.	.	.	.	.	.	.	.	.	.	.	.	.	.	.
3053995	.	.	.	.	.	.	.	.	.	1	.	.	.	.	.	.	.	.	.	.	.
3056647	.	.	.	.	.	.	.	.	1	.	.	.	.	.	.	.	.	.	.	.	.
3070036	.	.	.	.	.	.	.	.	.	.	1	.	.	.	.	.	.	.	.	.	.
3070288	.	.	.	.	.	.	.	.	.	.	.	.	.	.	.	.	.	.	1	.	.
3154328	1	.	.	.	1	.	1	.	1	.	.	.	.	.	.	.	.	.	.	.	.
3154486	1	.	.	.	1	.	1	.	1	.	.	.	.	.	.	.	.	.	.	.	.
3154584	1	.	.	.	1	.	1	.	1	.	.	.	.	.	.	1	.	.	.	.	.
3154714	1	.	.	.	1	.	1	.	1	.	.	.	.	.	.	.	.	.	.	.	.
3154785	1	.	.	.	1	.	1	.	1	.	.	.	.	.	.	.	.	.	.	.	.
3154799	1	.	.	.	1	.	1	.	1	.	.	.	.	.	.	.	.	.	.	.	.
3154800	1	.	.	.	1	.	1	.	1	.	.	.	.	.	.	.	.	.	.	.	.
3154822	1	.	.	.	1	.	1	.	1	.	.	.	.	.	.	.	.	.	.	.	.
3154832	1	.	.	.	1	.	1	.	1	.	.	.	.	.	.	.	.	.	.	.	.
3154843	1	.	.	.	1	.	1	.	1	.	.	.	.	.	.	.	.	.	.	.	.
3154860	1	.	.	.	1	.	1	.	1	.	.	.	.	.	.	.	.	.	.	.	.
3154931	1	.	.	.	1	.	1	.	1	.	.	.	.	.	.	.	.	.	.	.	.
3154942	1	.	.	.	1	.	1	.	1	.	.	.	.	.	.	.	.	.	.	.	.
3155011	1	.	.	.	1	.	.	.	1	.	.	.	.	.	.	.	.	.	.	.	.
3155063	.	.	.	.	1	.	.	.	.	.	.	.	.	.	.	.	.	.	.	.	.
3290600	.	.	.	.	.	.	.	.	.	.	.	.	.	.	.	.	.	.	.	1	.
3305011	.	.	.	.	.	.	.	.	.	.	1	.	.	.	.	.	.	.	.	.	.
3398419	.	.	.	.	.	.	.	.	1	.	.	.	.	.	.	.	.	.	.	.	.
3461394	.	.	.	.	.	.	.	.	.	.	.	.	.	.	.	.	.	.	1	1	.
3461416	.	.	.	.	.	.	.	.	.	.	.	.	.	.	.	.	.	.	1	1	.
3470137	.	.	.	.	.	.	.	.	.	.	.	.	.	.	.	.	.	.	.	1	.
3514226	.	.	.	.	.	.	.	1	.	.	.	.	.	.	.	.	.	.	.	.	.
3514276	.	.	.	.	.	.	1	1	.	.	.	.	.	.	.	.	.	.	.	.	.
3514427	.	.	.	.	.	.	.	1	.	.	.	.	.	.	1	.	.	.	.	.	.
3516742	.	.	.	1	.	.	.	.	.	.	.	.	.	.	.	.	.	.	.	.	.
3644454	.	.	.	.	.	.	.	.	.	.	.	.	.	.	.	1	.	.	.	.	.
3644623	.	.	1	.	.	.	.	.	.	.	.	.	.	1	.	1	.	.	.	.	.
3645119	.	.	.	.	.	.	.	.	.	.	.	.	.	1	.	1	.	.	.	.	.
3645134	.	.	.	.	.	.	.	.	.	.	.	.	.	1	.	1	.	.	.	.	.
3951324	.	.	.	.	.	.	.	.	.	.	.	.	.	.	1	.	.	.	.	.	.
3956994	.	.	.	1	.	.	.	.	.	.	.	.	.	.	.	.	.	.	.	.	.
4116965	.	1	.	.	.	.	.	.	.	.	.	.	.	.	.	.	.	.	.	.	.
4169544	.	.	.	.	.	.	.	.	1	.	.	.	.	.	.	.	.	.	.	.	.
4351607	.	.	1	.	.	.	.	.	.	.	.	.	.	.	.	.	.	.	.	.	.
4390846	.	.	.	.	.	.	.	.	.	.	.	.	.	.	.	.	.	1	.	.	.
4438273	.	1	.	.	.	.	.	.	.	.	.	.	.	.	.	.	.	.	.	.	.
4730541	.	.	1	.	.	.	.	.	.	.	.	.	1	.	.	.	1	.	.	.	.
4761023	.	.	.	.	.	.	1	.	.	.	.	.	.	.	.	.	.	.	.	.	.
4808035	1	.	.	.	.	.	.	.	.	.	.	.	.	.	.	.	.	.	1	.	1
4809227	.	.	.	.	1	.	.	.	.	.	.	.	.	.	.	.	.	.	.	.	.
4809411	.	.	.	.	1	.	.	.	.	.	.	.	.	.	.	.	.	.	.	.	.
4810392	.	.	.	.	.	.	.	.	.	.	1	.	.	.	.	.	1	.	.	.	.
4810409	.	.	.	.	1	.	.	.	.	.	.	.	.	.	.	.	.	.	.	.	.
4994304	.	.	.	.	.	.	.	.	.	.	.	1	.	.	.	.	.	.	.	.	.
5160818	.	.	.	.	.	.	.	.	.	1	.	.	.	.	.	.	.	.	.	.	.
5298384	.	.	.	.	.	.	.	.	.	.	1	.	.	.	.	.	.	.	.	.	.
5319466	.	.	.	.	.	.	.	.	.	.	.	.	.	.	.	.	1	.	.	.	.
5320833	.	.	.	.	.	.	.	.	.	.	.	.	.	.	.	.	1	.	.	.	.
5394234	.	.	.	.	.	.	.	.	.	.	.	.	.	.	.	.	.	1	.	.	.
5482322	.	.	.	.	.	.	.	.	.	.	.	.	1	.	.	.	.	.	.	.	.
5654472	.	.	.	.	.	.	.	.	.	.	.	.	.	.	1	.	.	.	.	.	.
5827693	.	.	.	.	.	.	.	.	.	.	1	.	.	.	.	.	.	.	.	.	.
5869815	.	.	.	.	.	.	.	.	1	.	.	.	.	.	.	.	.	.	.	.	.
205676	.	.	.	.	.	.	.	.	1	.	.	.	.	.	.	.	.	.	.	.	.
223356	1	.	.	.	.	.	.	.	.	.	.	.	.	.	.	.	.	.	.	.	.
273535	.	.	.	.	.	.	.	.	.	.	.	.	.	.	.	.	.	.	.	.	1
288885	.	.	.	.	.	.	.	1	.	.	.	.	.	.	.	.	.	.	.	.	.
313157	.	.	.	.	1	.	.	.	.	.	.	.	.	.	.	.	.	.	.	.	.
380276	.	.	.	.	.	.	.	.	.	.	.	.	.	.	.	1	.	.	.	.	.
380693	.	.	.	.	.	.	.	.	.	.	.	1	.	.	.	.	.	.	.	.	.
420778	.	.	.	.	.	.	.	.	.	.	.	.	.	.	.	.	.	.	.	.	1
492224	.	.	.	.	.	.	.	.	.	.	.	.	.	.	1	.	.	.	.	.	.
617553	.	1	.	.	.	.	.	.	.	.	.	.	.	.	.	.	.	.	.	.	.
635372	.	.	.	.	.	.	.	1	.	.	.	.	.	.	.	.	.	.	.	.	.
651065	.	.	.	.	.	.	.	.	.	1	.	.	.	.	.	.	.	.	.	.	.
805738	.	.	.	.	.	.	.	.	.	.	.	.	.	.	.	.	.	1	.	.	.
841874	.	.	.	.	.	.	.	.	.	.	.	.	.	.	1	.	.	.	.	.	.
1018151	.	1	.	.	.	.	.	.	.	.	.	.	.	.	.	.	.	.	.	.	.
1030335	.	.	.	.	.	.	.	.	.	1	.	.	.	.	.	.	.	.	.	.	.
1030471	1	.	.	.	.	.	.	.	.	1	.	.	.	.	.	.	.	.	.	.	.
1030504	.	.	.	.	.	.	.	.	.	1	.	.	.	.	.	.	.	.	.	.	.
1030991	.	.	.	.	.	.	.	.	1	.	.	.	.	.	.	.	.	.	.	.	.
1150626	.	.	.	1	.	.	.	.	.	.	.	.	.	.	.	.	.	.	.	.	.
1339561	.	.	.	.	.	.	.	.	.	.	.	.	.	.	.	.	.	.	.	1	.
1379119	.	.	.	.	.	.	.	.	.	.	.	.	.	.	.	.	.	.	.	.	1
1420990	.	.	.	.	.	.	1	.	.	.	.	.	.	.	.	.	.	.	.	.	.
1427095	.	.	.	.	.	.	.	1	.	.	.	.	.	.	.	.	.	.	.	.	.
1432969	.	.	.	.	.	.	.	.	.	.	.	.	.	.	.	.	.	1	.	.	.
1454183	.	.	.	.	1	.	.	.	.	.	.	.	.	.	.	.	.	.	.	.	.
1457585	.	.	.	.	1	.	.	.	.	.	.	.	.	.	.	.	.	.	.	.	.
1505191	.	.	.	.	1	.	.	.	.	.	.	.	.	.	.	.	.	.	.	.	.
1607507	.	.	.	.	1	.	.	.	.	.	.	.	.	.	.	.	.	.	.	.	.
1607561	.	.	.	.	1	.	.	.	.	.	.	.	.	.	.	.	.	.	.	.	.
1607594	.	.	.	.	1	.	.	.	.	.	.	.	.	.	.	.	.	.	.	.	.
1607736	.	.	.	.	1	.	.	.	.	.	.	.	.	.	.	.	.	.	.	.	.
1607784	.	.	.	.	1	.	.	.	.	.	.	1	.	.	.	.	.	.	.	.	.
1607792	.	.	.	.	1	.	.	.	.	.	.	1	.	.	.	.	.	.	.	.	.
1607825	.	.	.	.	1	.	.	.	.	.	.	.	.	.	.	.	.	.	.	.	.
1607839	.	.	.	.	1	.	.	.	.	.	.	.	.	.	.	.	.	.	.	.	.
1608040	.	.	.	.	1	.	.	.	.	.	.	.	.	.	.	.	.	.	.	.	.
1658750	.	.	.	.	.	.	.	.	.	.	.	.	.	.	.	.	.	.	.	1	.
1669650	1	.	.	.	.	.	.	.	.	.	.	.	.	.	.	.	.	.	.	.	.
1671149	1	.	.	.	.	.	.	.	.	.	.	.	.	.	.	.	.	.	.	.	.
1812141	.	.	.	.	.	.	.	.	.	.	.	.	.	.	.	.	.	1	.	.	.
1849969	.	.	.	1	.	.	.	.	.	.	.	.	.	.	.	.	.	.	.	.	.
1855591	.	.	.	.	.	.	.	.	1	.	.	.	.	.	.	.	.	.	.	.	.
1924631	.	.	.	.	.	.	.	.	.	.	.	.	.	.	.	.	.	.	.	.	1
1971727	.	.	.	.	.	.	.	.	.	.	.	.	.	.	.	.	.	1	.	.	.
2162457	1	.	.	.	.	.	.	.	.	.	.	.	.	.	.	.	.	.	.	.	.
2322890	.	.	.	1	.	.	.	.	.	.	.	.	.	.	.	.	.	.	.	.	.
2543917	.	.	.	.	.	.	.	.	.	.	1	.	.	.	.	.	.	.	.	.	.
2555793	.	.	.	.	.	.	.	.	.	.	1	.	.	.	.	.	.	.	.	.	.
2629101	1	.	.	.	.	.	.	.	.	.	.	.	.	.	.	.	.	.	.	.	.
2879031	.	.	.	.	1	.	.	.	.	.	.	.	.	.	.	.	.	.	.	.	.
2895478	.	.	.	.	.	.	.	.	.	.	.	1	.	.	.	.	.	.	.	.	.
2971359	1	.	.	.	.	1	.	.	.	1	.	1	1	.	.	.	.	1	.	1	1
2973728	.	.	.	.	.	.	.	.	.	.	.	.	.	1	.	.	.	.	.	.	.
2974134	.	.	.	.	.	.	.	.	.	.	.	.	1	1	1	.	.	.	.	.	.
2975838	.	.	.	.	.	.	.	.	.	.	.	.	.	1	.	.	.	.	.	.	.
2976118	.	.	.	.	.	.	.	.	.	.	.	.	.	.	.	.	.	.	.	1	.
2977152	.	.	.	.	1	.	.	.	.	.	.	.	.	.	.	.	.	.	.	1	.
2991069	.	.	.	.	1	.	.	.	.	.	.	.	.	.	.	.	.	.	.	.	.
3243677	.	.	.	.	.	.	.	.	.	.	1	.	.	.	.	.	.	.	.	.	.
3252040	.	.	1	.	.	.	.	.	.	.	.	.	.	.	.	.	.	.	.	.	.
3381716	.	.	.	.	.	.	.	.	1	.	.	.	.	.	.	.	.	.	.	.	.
3381732	.	.	.	.	.	.	.	.	1	.	.	.	.	.	.	.	.	.	.	.	.
3385377	.	.	.	.	.	.	.	.	.	.	.	.	.	.	.	.	.	.	.	1	.
3396659	.	.	.	.	.	.	.	.	.	.	.	.	.	.	.	1	.	.	.	.	.
3396874	.	.	.	.	.	.	.	.	.	.	.	.	.	.	1	.	.	.	.	.	.
3396909	.	.	.	.	.	.	.	.	.	1	.	.	.	.	.	.	.	.	.	.	.
3397034	.	.	.	.	.	.	.	.	.	.	.	.	.	.	.	1	.	.	.	.	.
3397064	.	.	.	.	.	.	.	.	.	.	.	.	.	.	.	1	.	.	.	.	.
3397216	.	.	.	.	.	.	.	.	.	.	.	.	.	.	.	.	.	.	1	.	.
3397225	.	.	.	.	.	.	.	.	.	.	.	.	.	.	1	.	.	.	.	.	.
3397423	.	1	.	.	.	.	.	.	.	.	.	.	.	.	.	.	.	.	.	.	.
3430937	.	.	.	.	.	.	.	.	.	.	.	.	.	.	.	.	.	1	.	.	.
3442227	.	.	.	1	.	.	.	.	.	.	.	.	.	.	.	.	.	.	.	.	.
3509703	.	.	.	.	.	.	.	.	.	.	.	.	.	.	.	.	.	.	.	.	1
3608417	.	.	.	.	.	.	.	.	.	.	.	.	.	.	.	.	.	.	1	.	.
3689178	.	.	1	.	.	.	1	.	.	.	.	.	.	.	.	.	.	.	.	.	.
3705592	.	.	.	.	.	.	.	.	.	.	.	.	1	.	.	.	.	.	.	.	.
3991635	.	.	.	.	.	.	.	.	.	.	1	.	.	.	.	.	.	.	.	.	.
3992844	.	.	.	.	.	.	.	.	.	.	.	.	.	.	.	.	1	.	.	.	1
3992871	.	.	.	.	1	.	.	.	1	.	.	.	.	.	.	.	1	.	.	1	1
3992932	.	.	.	.	1	.	.	.	1	.	.	.	.	.	.	.	1	.	1	1	1
3992993	.	.	.	.	1	.	.	.	.	.	.	.	.	.	.	.	1	.	1	1	1
3993047	.	.	.	.	.	.	.	.	.	.	.	.	.	.	.	.	1	.	.	.	1
3993048	.	.	.	.	.	.	.	.	.	.	.	.	.	.	.	.	1	.	.	.	1
3996110	.	.	.	.	.	.	.	.	.	.	.	.	.	.	.	.	.	.	1	.	.
4004334	.	.	.	.	.	.	.	.	.	.	1	.	.	.	.	.	.	.	.	.	.
4165772	.	.	.	.	.	.	.	.	.	.	.	.	.	.	.	.	.	.	.	.	1
4166223	.	.	.	.	.	.	1	.	.	.	.	.	.	.	.	.	.	.	.	.	.
4199971	.	.	.	.	.	.	.	.	.	.	.	.	.	.	.	.	.	.	.	1	.
4234080	.	.	.	.	.	.	.	.	.	.	.	.	.	.	.	.	.	.	1	.	.
4243480	.	.	.	.	.	.	.	.	.	.	.	.	.	.	.	.	.	.	.	1	.
4243487	.	.	.	.	.	.	.	.	.	.	.	.	.	.	.	.	.	.	.	1	.
4243492	.	.	.	.	.	.	.	.	.	.	.	.	.	.	.	.	.	.	.	1	.
4243546	.	.	.	.	.	.	.	.	.	.	.	.	.	.	.	.	.	.	.	1	.
4243622	.	.	.	.	.	.	.	.	.	.	.	.	.	.	.	.	.	.	.	1	.
4243636	.	.	.	.	.	.	.	.	.	.	.	.	.	.	.	.	.	.	.	1	.
4243651	.	.	.	.	.	.	.	.	.	.	.	.	.	.	.	.	.	.	.	1	.
4243661	.	.	.	.	.	.	.	.	.	.	.	.	.	.	.	.	.	.	.	1	.
4285496	.	.	.	.	.	.	.	1	.	.	.	1	.	.	.	.	.	.	.	.	1
4318588	.	.	.	1	.	.	.	.	.	.	.	.	.	.	.	.	.	.	.	.	.
4424303	.	1	.	.	.	.	.	.	.	.	.	.	.	.	.	.	.	.	.	.	.
4553072	1	.	.	.	.	.	.	.	.	.	.	.	.	.	.	.	.	.	.	.	.
4715389	.	.	.	.	.	.	.	.	1	.	.	.	.	.	.	.	.	.	.	.	.
4862357	.	.	.	.	.	.	.	.	.	.	.	.	.	.	.	.	.	.	.	.	1
5024083	.	.	.	.	.	.	.	1	.	.	.	.	.	.	.	.	.	.	.	.	.
5030485	.	.	.	.	.	.	.	.	.	.	.	.	.	1	.	.	.	.	.	.	.
5121780	.	.	.	.	.	.	.	.	.	.	.	.	.	.	1	.	.	.	.	.	.
5185115	.	.	.	.	.	.	.	.	.	1	.	.	.	.	.	.	.	.	.	1	.
5185653	.	.	.	.	.	.	.	.	.	1	.	.	.	.	.	.	.	.	.	.	.
5211053	.	.	.	.	.	.	.	.	.	.	.	.	.	.	.	.	.	.	.	1	.
5306939	.	.	.	.	.	.	.	.	.	.	.	.	.	.	1	.	.	.	.	.	.
5310858	.	.	.	.	.	.	.	.	.	.	.	.	1	.	.	.	.	.	.	.	.
5343785	.	.	.	.	.	.	.	.	.	.	.	.	.	.	.	.	1	.	.	.	.
5444459	.	.	.	.	.	.	.	.	.	.	.	.	.	.	.	.	.	.	1	.	.
5451945	.	.	.	.	.	.	.	.	1	.	.	.	.	.	.	.	.	.	.	.	.
5520083	.	.	.	.	.	.	.	.	.	.	.	.	.	.	.	.	.	.	.	.	1
5537834	.	.	1	.	.	.	.	.	.	.	.	.	.	.	.	.	.	.	.	.	.
5657052	.	.	.	.	.	.	.	.	.	.	.	.	.	.	.	.	.	.	.	.	1
5661097	.	.	.	.	.	.	.	.	1	.	.	.	.	.	.	.	.	.	.	.	.
5744354	.	.	.	.	.	.	.	.	.	.	.	.	.	.	.	.	.	.	1	.	.
10427	.	.	.	.	.	.	1	.	.	.	.	.	.	.	.	.	.	.	.	.	.
11516	.	1	.	.	.	1	.	.	.	.	.	.	.	.	.	.	1	.	.	.	.
15965	1	.	.	.	.	.	.	.	.	.	.	.	.	.	.	.	1	.	.	.	.
17991	.	.	.	.	.	.	.	.	.	.	.	.	.	.	.	.	.	.	.	1	.
18300	1	.	.	.	.	.	.	.	.	.	.	.	.	.	.	.	1	.	.	.	.
18484	.	.	.	.	.	.	.	.	.	.	.	.	.	.	.	.	.	.	.	1	.
18851	1	.	.	.	.	1	.	.	.	.	.	.	.	.	.	.	.	.	.	.	.
20597	1	.	.	.	.	1	.	.	.	.	.	.	.	.	.	.	1	.	.	.	.
20821	1	.	.	.	.	.	.	.	.	.	.	.	.	.	.	.	.	.	.	.	.
29394	.	1	.	.	.	.	.	.	.	.	.	.	.	.	.	.	.	.	.	.	.
79378	.	.	.	.	.	.	.	.	.	.	.	.	1	.	.	1	.	.	.	.	.
79676	.	.	.	.	1	.	.	.	.	.	.	.	.	.	.	1	.	.	.	.	.
79843	.	.	.	.	.	.	.	.	.	.	.	.	.	.	.	1	.	.	.	.	.
79859	.	.	.	.	.	.	.	.	.	.	.	.	.	.	.	1	.	.	.	.	.
80088	.	.	.	.	.	.	.	.	.	.	.	.	.	.	.	1	.	.	.	.	.
179537	.	.	1	.	.	.	.	.	.	.	.	.	.	.	.	.	.	.	.	.	.
198669	.	.	.	.	.	.	.	.	.	.	.	.	1	.	.	.	.	.	.	.	.
241599	.	1	.	.	.	.	.	.	.	.	.	.	.	.	.	.	.	.	.	.	.
387844	.	.	.	.	.	.	.	.	.	.	1	.	.	.	.	.	.	.	.	.	.
450124	.	.	.	1	.	.	.	.	.	.	.	.	.	.	.	.	.	.	.	.	.
658402	.	.	.	.	.	.	.	.	1	.	.	.	.	.	.	.	.	.	.	.	.
893329	.	.	.	.	.	.	.	.	.	1	.	.	.	.	.	.	.	.	.	.	.
1054238	.	.	.	.	.	.	.	.	.	.	.	.	.	.	1	.	.	.	.	.	.
1057363	.	1	.	.	.	.	.	.	.	.	.	.	.	.	.	.	.	.	.	.	.
1063925	.	.	.	.	.	.	.	.	.	.	.	.	.	1	.	.	.	.	.	.	.
1063935	.	.	.	.	.	.	.	.	.	.	.	.	.	1	.	.	.	.	.	.	.
1063960	.	.	.	.	.	.	.	.	.	.	.	.	.	1	.	.	.	.	.	.	.
1064014	.	.	.	.	.	.	.	.	.	.	.	.	.	1	.	.	.	.	.	.	.
1064015	.	.	.	.	.	.	.	.	.	.	.	.	.	1	.	.	.	.	.	.	.
1064028	.	.	.	.	.	.	.	.	.	.	.	.	.	1	.	.	.	.	.	.	.
1064033	.	.	.	.	.	.	.	.	.	.	.	.	.	1	.	.	.	.	.	.	.
1064049	.	.	.	.	.	.	.	.	.	.	.	.	.	1	.	.	.	.	.	.	.
1355606	.	.	.	.	.	.	.	1	.	.	.	.	.	.	.	.	.	.	.	.	.
1665009	.	.	.	.	.	.	.	.	.	.	.	.	.	.	.	.	.	.	1	.	.
1691376	.	.	.	.	.	.	1	.	.	.	.	.	.	.	.	.	.	.	.	.	.
1691846	1	.	.	.	.	.	.	.	.	.	.	.	.	.	.	.	.	.	.	.	.
1696722	.	.	.	.	.	.	1	.	.	.	.	.	.	.	.	.	.	.	.	.	.
1740019	.	.	.	.	.	.	.	.	.	.	.	.	.	.	.	1	.	.	.	.	.
1899779	.	.	.	.	.	.	.	.	.	.	.	.	.	.	.	.	1	.	.	.	.
1900438	.	.	.	.	.	.	.	.	.	.	.	1	.	.	.	.	.	.	.	.	.
1920531	.	.	.	.	.	1	.	.	.	.	.	.	.	.	.	.	.	.	.	.	.
1997489	.	.	.	.	.	.	.	.	.	.	.	.	.	.	1	.	.	1	.	.	.
1998175	.	.	.	.	.	.	.	.	.	.	.	.	1	.	.	.	.	.	.	.	.
1998816	.	.	.	.	.	.	.	.	.	.	.	1	.	.	.	.	.	.	.	.	.
2007903	.	.	.	.	.	.	.	1	.	.	.	.	.	.	1	.	.	.	.	.	.
2007909	.	.	.	.	.	.	.	1	.	.	.	.	.	.	1	.	.	.	.	.	.
2007934	.	.	.	.	.	.	.	1	.	.	.	.	.	.	1	.	.	.	.	.	.
2007975	.	.	.	.	.	.	.	1	.	.	.	.	.	.	1	.	.	.	.	.	1
2017410	.	.	.	.	.	.	.	.	.	.	.	.	.	.	1	.	.	.	.	.	.
2017448	.	.	.	.	.	.	.	.	.	.	.	.	.	.	1	.	.	.	.	.	.
2017541	.	.	.	.	.	.	.	.	.	.	.	.	.	.	1	.	.	.	.	.	.
2017813	.	.	.	.	.	.	.	.	.	.	.	.	.	.	1	.	.	.	.	.	.
2017850	.	.	.	.	.	.	.	.	.	.	.	.	.	.	1	.	.	.	.	.	.
2019519	.	.	1	.	.	.	.	.	.	.	.	.	.	.	.	.	.	.	.	.	.
2019579	.	.	1	.	.	.	.	.	.	.	.	.	.	.	.	.	.	.	.	.	.
2019607	.	.	1	.	.	.	.	.	.	.	.	.	.	.	.	.	.	.	.	.	.
2019612	.	.	1	.	.	.	.	.	.	.	.	.	.	.	.	.	.	.	.	.	.
2075292	.	.	.	.	.	.	.	.	.	.	.	.	.	.	.	1	.	.	.	.	.
2138639	.	.	.	.	.	.	.	.	.	.	.	.	.	.	.	.	.	.	1	.	.
2138676	.	.	.	.	.	.	.	.	.	.	.	.	.	.	.	.	.	.	1	.	.
2138689	.	.	.	.	.	.	.	.	.	.	.	.	.	.	.	.	.	.	1	.	.
2138792	.	.	.	.	.	.	.	.	.	.	.	.	.	.	.	.	.	.	1	.	.
2138813	.	.	.	.	.	.	.	.	.	.	.	.	.	.	.	.	.	.	1	.	.
2138880	.	.	.	.	.	.	.	.	.	.	.	.	.	.	.	.	.	.	1	.	.
2138926	.	.	.	.	.	.	.	.	.	.	.	.	.	.	.	.	.	.	1	1	.
2139137	.	.	.	.	.	.	.	.	.	.	.	.	.	.	.	.	.	.	1	.	.
2139138	.	.	.	.	.	.	.	.	.	.	.	.	.	.	.	.	.	.	1	.	.
2139239	.	.	.	.	.	.	.	.	.	.	.	.	.	.	.	.	.	.	1	1	.
2162711	1	.	.	.	.	.	.	.	.	.	.	.	1	.	.	1	.	.	.	1	.
2162798	1	.	.	.	.	.	.	.	.	.	.	.	1	.	.	.	.	.	.	.	.
2162819	1	.	.	.	.	.	.	.	.	.	.	.	1	.	.	.	.	.	.	.	.
2164254	.	.	1	.	.	.	.	.	.	.	.	.	.	.	.	1	.	.	.	.	.
2164572	.	.	1	.	.	.	.	.	.	.	.	.	.	.	.	.	.	.	.	.	.
2235213	.	.	.	.	.	.	.	.	.	.	.	.	.	1	.	.	.	.	.	.	.
2269908	.	.	.	.	.	.	.	.	.	.	.	.	.	.	.	.	.	.	.	1	.
2303104	.	.	.	.	.	.	.	.	.	.	.	.	.	.	.	.	1	.	.	.	.
2375254	.	.	.	.	.	.	.	.	.	.	.	.	.	.	.	.	.	.	1	.	.
2456864	.	.	.	.	.	.	.	.	.	.	.	.	.	.	.	.	.	.	.	1	.
2519385	.	.	.	.	.	.	.	.	.	.	.	.	.	.	.	.	.	.	.	1	.
2530529	.	.	.	.	.	.	.	.	1	.	.	.	.	.	.	.	.	.	.	.	.
2534840	.	.	.	.	.	.	.	.	.	.	.	.	.	.	.	.	.	1	.	.	.
2554895	.	.	.	.	.	.	.	.	.	.	1	.	.	.	.	.	.	.	.	.	.
2555040	.	.	.	.	.	.	.	.	.	.	1	.	.	.	.	.	.	.	.	.	.
2557795	.	.	.	.	.	.	.	.	.	.	.	.	.	1	.	.	.	.	.	.	.
2559799	.	.	.	.	.	.	.	.	.	.	.	.	.	1	.	.	.	.	.	.	.
2612339	.	.	.	.	.	.	.	.	.	.	.	.	.	1	.	.	.	.	.	.	.
2612347	.	.	.	.	.	.	.	.	.	.	.	.	.	1	.	.	.	.	.	.	.
2661899	.	.	.	.	.	.	.	.	.	.	.	.	.	1	.	.	.	.	.	.	.
2664397	.	.	.	.	.	.	.	.	.	.	.	.	.	.	.	.	1	.	.	.	.
2696059	.	.	.	.	.	.	.	.	.	1	.	.	.	.	.	.	.	.	.	.	.
2801940	.	.	.	.	.	.	.	.	.	.	.	.	.	.	.	.	1	.	.	.	.
2953632	.	.	.	.	.	.	.	.	.	.	.	.	.	.	.	.	.	.	.	.	1
3224892	.	.	.	.	1	.	.	.	.	.	.	.	.	.	.	.	.	.	.	.	.
3225135	.	.	.	.	1	.	.	.	.	.	.	.	.	.	.	.	.	.	.	.	.
3225342	.	.	.	.	1	.	.	.	.	.	.	.	.	.	.	.	.	.	.	.	.
3456134	1	.	.	.	.	.	.	.	.	.	.	.	.	.	.	.	.	.	.	.	.
3501804	.	.	.	.	.	.	.	.	.	.	.	.	.	.	.	.	.	.	.	.	1
3678682	.	.	.	.	.	.	.	.	.	.	.	.	.	.	.	.	.	.	.	.	1
3689039	1	.	.	.	.	.	1	.	.	.	.	.	.	.	.	.	.	.	.	.	.
3745093	.	.	.	.	.	.	.	.	.	.	.	.	.	.	.	.	.	.	.	.	1
3749593	.	.	.	.	.	.	.	.	.	.	.	.	.	.	1	.	.	.	.	.	.
3761306	.	.	.	.	1	.	.	.	.	.	.	.	.	.	.	.	.	.	.	.	.
3794243	.	.	.	.	.	.	.	.	1	.	.	.	.	.	.	.	.	.	.	.	.
3825112	1	.	.	.	.	.	.	.	.	.	.	.	.	.	.	.	.	.	.	.	.
3883315	.	.	.	.	.	.	.	.	.	.	.	.	.	.	.	.	.	.	1	.	.
3883321	.	.	.	.	.	.	.	.	.	.	.	.	.	.	.	.	.	.	1	.	.
3883605	.	.	.	.	.	.	.	.	.	.	.	.	.	.	.	.	.	.	1	.	.
4071685	.	.	.	.	.	.	.	.	.	.	.	.	.	1	.	.	.	.	.	.	.
4123793	.	.	.	.	.	1	1	.	.	1	.	.	1	.	1	1	1	.	.	.	.
4220319	.	.	.	.	.	.	.	.	.	.	.	.	.	.	.	.	.	1	.	.	.
4387153	.	.	.	.	.	.	.	.	.	.	.	.	.	.	.	.	.	.	.	1	.
4427339	.	.	1	.	.	1	.	.	1	1	.	.	.	.	1	.	.	.	.	.	.
4442332	.	.	.	.	1	.	.	.	.	.	.	.	.	.	.	.	.	.	.	.	.
4515913	.	.	.	.	.	.	.	.	.	1	.	.	.	.	.	.	.	.	.	.	.
4571496	.	.	.	.	.	.	.	.	.	.	.	.	.	.	.	.	.	.	.	1	.
4578233	1	.	.	.	.	.	.	.	.	.	.	.	.	.	.	.	.	.	.	.	.
4703105	.	.	.	.	.	.	.	.	.	.	1	.	.	.	.	.	.	.	.	.	.
4791552	.	.	.	.	.	.	.	.	1	.	.	.	.	.	.	.	.	.	.	.	.
4932430	1	.	.	.	.	.	.	.	.	.	.	.	.	.	.	.	.	.	.	.	.
4932462	1	.	.	.	.	.	.	.	.	.	.	.	.	.	.	.	.	.	.	.	.
4934504	1	.	.	.	.	.	.	.	.	.	.	.	.	.	.	.	.	.	.	.	.
4934799	1	.	.	.	.	.	.	.	.	.	.	.	.	.	.	.	.	.	.	.	.
4958461	.	.	.	.	.	.	.	.	.	.	1	.	.	.	.	.	.	.	.	.	.
5019590	.	.	.	.	.	.	.	.	.	.	.	.	.	.	.	.	.	.	.	.	1
5040764	.	.	.	1	.	.	.	.	.	.	.	.	.	.	.	.	.	.	.	.	.
5104770	.	.	1	.	.	.	.	.	.	.	.	.	.	.	.	.	.	.	.	.	.
5439774	.	.	.	.	.	.	.	.	.	1	.	.	.	.	.	.	.	.	.	.	.
5590718	.	.	.	.	.	1	.	.	.	.	.	.	.	.	.	.	.	.	.	.	.
5591091	.	.	.	.	.	1	.	.	.	.	.	.	.	.	.	.	.	.	.	.	.
5591097	.	.	.	.	.	1	.	.	.	.	.	.	.	.	.	.	.	.	.	.	.
5591135	.	.	.	.	.	1	.	.	.	.	.	.	.	.	.	.	.	.	.	.	.
5591165	.	.	.	.	.	1	.	.	.	.	.	.	.	.	.	.	.	.	.	.	.
5593105	.	1	.	.	.	.	.	.	.	.	.	.	.	.	.	.	.	.	.	.	.
5670778	.	.	.	.	.	.	.	.	.	.	.	.	.	.	.	.	.	.	.	1	.
5670893	.	.	.	.	.	.	.	.	.	.	.	.	.	.	.	.	.	1	.	1	.
5671246	.	.	.	.	.	.	.	.	.	.	.	.	.	.	.	.	.	1	.	.	.
5746251	1	.	.	.	.	.	.	.	.	.	.	.	.	.	.	.	.	.	.	.	.
5746699	.	.	.	.	.	.	.	.	1	.	.	.	.	.	.	.	.	.	.	.	.
5750591	.	1	.	.	.	.	.	.	.	.	.	.	.	.	.	.	.	.	.	.	.
182292	1	.	.	.	.	.	.	.	.	.	.	.	.	.	.	.	.	.	.	.	.
185206	.	.	.	.	.	.	.	.	.	.	.	.	.	.	.	.	.	.	1	.	.
189826	.	.	.	.	.	.	.	.	.	.	.	.	1	.	.	.	.	.	.	.	.
189919	.	.	.	.	.	.	.	.	.	.	.	.	1	.	.	.	.	.	.	.	.
190059	.	.	.	.	.	.	.	.	1	.	.	.	.	.	.	.	.	.	.	.	.
192375	.	.	.	.	.	.	.	.	.	.	.	.	.	1	.	.	.	.	.	.	.
192451	.	.	.	.	.	.	.	.	1	.	.	.	.	1	.	.	.	.	.	.	.
192497	.	.	.	.	1	.	.	.	1	.	.	.	.	1	.	.	.	.	.	.	.
192584	.	.	.	.	.	.	.	.	1	.	.	.	.	1	.	.	.	.	.	.	.
192610	.	.	.	.	.	.	.	.	.	.	.	.	.	1	.	.	.	.	.	.	.
192649	.	.	.	.	.	.	.	.	.	.	.	.	.	1	.	.	.	.	.	.	.
195703	.	.	.	.	.	.	.	.	.	.	.	.	.	.	.	.	.	1	.	.	.
202701	.	.	.	.	.	.	.	.	.	.	.	.	.	.	.	.	.	.	.	1	.
210391	.	.	.	.	.	.	1	.	.	.	.	.	.	.	.	.	.	.	.	.	1
210555	1	.	1	.	.	.	1	.	.	.	.	.	.	.	.	.	.	.	.	.	1
238565	.	.	.	.	.	1	.	.	.	.	.	.	.	.	.	.	.	.	.	.	1
238587	.	.	.	.	.	.	.	.	.	.	.	.	.	.	.	.	.	.	.	.	1
238669	.	.	.	.	.	.	.	.	.	.	.	.	.	.	.	.	.	.	.	.	1
238705	.	.	.	.	1	.	.	.	.	.	.	.	.	.	.	.	.	.	.	.	1
239124	.	.	.	.	1	.	.	.	.	.	.	.	.	.	.	.	.	.	.	.	1
239162	.	.	.	.	1	.	.	.	.	.	.	.	.	.	.	.	.	.	.	.	1
239283	.	.	.	.	.	.	.	.	.	.	.	.	.	.	.	.	.	.	.	.	1
239305	.	.	.	.	.	.	.	.	.	.	.	.	.	.	.	.	.	.	.	.	1
249659	.	.	.	.	.	.	.	1	.	.	.	.	.	.	.	.	.	.	.	.	.
582026	.	.	.	.	.	.	.	.	.	.	.	.	.	.	1	.	.	.	.	.	.
582397	.	.	.	.	.	.	1	.	.	.	.	.	.	.	.	.	.	.	.	.	.
582446	.	.	.	.	.	.	1	.	.	.	.	.	.	.	.	.	.	.	.	.	.
582597	.	.	.	.	.	.	1	.	.	.	.	.	.	.	.	.	.	.	.	.	.
582760	.	.	.	.	.	.	1	.	.	1	.	.	.	.	.	.	.	.	.	.	.
582773	.	.	.	.	.	.	1	.	.	1	.	.	.	.	.	.	.	.	.	.	.
582863	.	.	.	.	.	.	1	.	.	.	.	.	.	.	.	.	.	.	.	.	.
596097	.	1	.	.	.	1	.	.	.	.	.	.	.	.	.	.	1	.	.	.	1
596116	.	1	.	1	.	.	.	.	.	.	.	.	.	.	.	.	1	.	.	.	1
596121	.	1	.	1	.	.	.	.	.	.	.	.	.	.	.	.	1	.	.	.	1
596131	.	1	.	1	.	.	.	.	.	.	.	.	.	.	.	.	1	.	.	.	1
596228	.	1	.	1	.	.	.	.	.	.	.	.	.	.	.	.	1	.	.	.	1
596284	.	.	.	1	.	.	.	.	.	.	.	.	.	.	.	.	1	.	.	.	1
672952	1	.	.	.	.	.	.	.	1	.	.	.	.	.	.	.	.	.	.	.	.
709210	.	.	.	1	.	.	.	.	.	.	.	.	.	.	.	.	.	.	.	.	.
738971	.	.	.	.	.	.	.	.	.	.	.	.	.	.	.	.	.	.	.	.	1
852779	.	.	1	.	.	.	.	.	.	.	.	.	.	.	.	.	.	.	.	.	.
906780	.	.	.	.	.	.	.	1	1	.	.	.	.	.	.	.	.	.	.	.	.
906797	.	.	1	.	.	.	.	1	1	.	.	.	.	.	.	.	.	.	.	.	.
906871	.	.	.	.	.	.	.	1	1	.	.	.	.	.	.	.	.	.	.	.	.
906888	.	.	.	.	.	.	.	1	1	.	.	.	.	.	.	.	.	.	.	.	.
906922	.	.	.	.	.	.	.	.	1	.	.	.	.	.	.	.	.	.	.	.	.
971265	.	.	.	.	.	.	.	.	.	.	.	.	.	1	.	.	.	.	.	.	.
1083167	.	.	1	.	.	.	.	.	.	.	.	.	.	.	.	.	.	.	.	.	.
1495991	.	.	.	.	.	.	.	.	.	.	.	.	1	.	.	.	.	.	.	.	.
1504837	.	.	.	1	.	.	.	.	.	.	.	.	.	.	.	.	.	.	.	.	.
1814091	.	.	.	.	.	.	.	.	.	.	.	.	.	.	.	.	.	.	.	1	.
1838140	.	.	.	.	.	.	.	.	.	.	.	.	.	.	.	1	.	.	.	.	.
1852604	.	.	.	.	.	.	.	.	.	.	.	.	.	.	.	.	.	.	.	1	.
1887014	.	1	.	.	.	.	.	.	.	.	.	.	.	.	.	.	.	.	.	.	.
1939006	.	.	.	.	.	.	.	.	.	.	.	.	.	.	.	.	.	1	.	.	.
2001826	.	.	1	.	.	.	.	.	.	.	.	.	.	.	.	.	.	.	.	.	.
2118520	.	.	.	.	1	.	.	.	.	.	.	.	.	.	.	.	.	.	.	.	.
2274800	.	.	.	1	1	1	.	.	.	.	.	.	.	.	.	1	1	.	1	.	1
2320256	.	.	.	.	.	.	1	.	.	.	.	.	.	.	.	.	.	.	.	.	.
2320285	.	.	.	.	.	.	1	.	.	.	.	.	.	.	.	.	.	.	.	.	.
2320302	.	.	.	.	.	.	1	.	.	.	.	.	.	.	.	.	.	.	.	.	1
2320328	.	.	.	.	1	.	1	.	.	.	.	.	.	.	.	.	.	.	.	.	1
2320363	.	.	.	.	1	.	1	.	.	.	.	.	.	.	.	.	.	.	.	.	1
2320369	.	.	.	.	1	.	1	.	.	.	.	.	.	.	.	.	.	.	.	.	1
2320378	.	.	.	.	1	.	1	.	.	.	.	.	.	.	.	.	.	.	.	.	1
2320404	.	.	.	.	1	.	1	.	.	.	.	.	.	.	.	.	.	.	.	.	1
2329290	.	.	.	.	.	.	.	.	.	.	.	.	.	.	.	1	.	.	.	.	.
2364124	.	.	.	.	.	.	.	.	.	1	.	1	.	.	.	.	.	.	1	1	.
2364203	.	.	.	.	.	.	.	.	.	1	.	1	.	.	.	.	.	.	1	1	.
2364215	.	.	.	.	.	.	.	.	.	1	.	1	.	.	.	.	.	.	.	1	.
2364220	.	.	.	.	.	.	.	.	.	1	.	.	.	.	.	.	.	.	.	.	.
2364239	.	.	.	.	.	.	.	.	.	1	.	1	.	.	.	.	.	.	1	.	.
2392827	.	.	.	.	.	.	.	.	.	.	.	.	.	.	.	1	.	.	.	.	.
2417121	.	.	.	.	.	.	.	.	.	.	.	.	.	1	.	.	.	.	.	.	.
2460261	.	1	.	.	.	.	.	.	.	.	.	.	.	.	.	.	.	.	.	.	.
2517237	.	.	.	.	.	.	.	.	.	.	1	.	.	.	.	.	.	.	.	.	.
2517270	.	.	.	.	.	.	.	.	.	.	1	.	.	.	.	.	.	.	.	.	.
2588403	.	.	.	1	1	1	.	1	.	1	.	.	.	.	.	.	.	1	.	.	.
2679879	.	.	.	.	.	.	.	.	.	.	.	.	1	.	.	.	.	.	.	.	.
2837611	.	.	.	.	.	.	.	.	.	.	.	.	.	.	.	.	.	.	1	.	.
2872418	.	.	.	.	.	.	.	.	.	1	.	.	.	.	.	.	.	.	.	.	.
2922558	.	.	.	.	.	.	.	.	.	.	.	.	.	.	.	1	.	.	.	.	.
2954061	.	.	.	.	.	.	.	1	.	.	.	.	.	.	.	.	.	.	.	.	.
2954415	.	.	.	.	.	.	1	1	.	.	.	.	.	.	.	.	.	.	.	.	.
2954468	.	.	.	.	.	.	.	1	.	.	.	.	.	.	.	.	.	.	.	.	.
2999229	1	.	.	.	.	.	.	.	.	.	.	.	.	.	.	.	.	.	.	.	.
3062105	.	.	.	.	.	.	.	.	.	.	1	.	.	.	.	.	.	.	.	.	.
3066019	.	.	.	.	.	.	.	.	.	.	.	.	.	.	.	.	.	1	.	.	.
3188678	.	.	.	.	.	.	.	.	.	.	.	.	.	.	.	1	.	.	.	.	.
3198485	.	.	.	.	.	.	.	1	.	.	.	.	.	.	.	.	.	.	.	.	.
3224799	.	.	.	.	.	.	1	.	.	.	.	.	.	.	.	.	.	.	.	.	.
3283073	.	.	.	.	.	.	.	.	1	.	.	.	1	1	.	.	.	.	.	.	.
3283231	.	.	.	.	.	.	.	.	1	.	.	.	1	1	.	.	.	.	.	.	.
3284001	.	.	.	.	.	.	.	.	1	.	.	.	1	1	.	.	1	.	.	.	.
3284066	.	.	.	.	.	.	.	.	1	.	.	.	.	.	.	.	.	.	.	.	.
3284220	.	1	.	.	.	.	.	.	1	.	.	.	1	1	1	.	1	.	.	.	.
3284376	.	1	.	.	.	.	1	.	1	.	.	.	1	1	1	.	1	.	.	.	.
3284458	.	1	.	.	.	.	.	.	1	.	.	.	1	1	1	.	1	.	.	.	.
3284628	.	1	.	.	.	.	.	.	1	.	.	.	.	1	.	.	1	.	.	.	.
3836996	1	.	.	.	.	.	.	.	.	.	.	.	.	.	.	.	.	.	.	.	.
3837228	1	.	.	.	.	.	.	.	.	.	.	.	.	.	.	.	.	.	.	.	.
3896639	.	.	.	.	.	.	.	.	.	.	.	.	.	.	1	.	.	.	.	.	.
3968417	.	.	.	.	.	.	.	.	.	.	.	.	.	.	.	.	.	.	.	1	.
4075160	.	1	.	.	.	.	.	.	.	.	.	.	.	.	.	.	.	.	.	.	.
4093670	.	.	.	.	.	.	.	.	.	.	.	.	.	.	.	.	.	1	.	.	.
4099578	.	.	.	.	.	.	1	.	.	.	.	.	.	.	.	.	.	.	.	.	.
4408886	.	.	.	.	.	.	.	.	.	.	.	.	.	.	.	.	.	.	.	.	1
4408948	.	.	.	.	.	.	.	.	.	.	.	.	.	.	.	.	.	.	.	.	1
4408994	.	.	.	.	.	.	.	.	.	.	.	.	.	.	.	.	.	.	.	.	1
4409121	.	.	.	.	.	.	.	.	.	.	.	.	.	.	.	.	.	.	.	.	1
4409162	.	.	.	.	.	.	.	.	.	.	.	.	.	.	.	.	.	.	.	.	1
4409214	.	.	.	.	.	.	.	.	.	.	.	.	.	.	.	.	.	.	.	.	1
4409285	.	.	.	.	.	.	.	.	.	.	.	.	.	.	.	.	.	.	.	.	1
4409296	.	.	.	.	.	.	.	.	.	.	.	.	.	.	.	.	.	.	.	.	1
4409307	.	.	.	.	.	.	.	.	.	.	.	.	.	.	.	.	.	.	.	.	1
4409329	.	.	.	.	.	.	.	.	.	.	.	.	.	.	.	.	.	.	.	.	1
4409345	.	.	.	.	.	.	.	.	.	.	.	.	.	.	.	.	.	.	.	.	1
5162209	.	1	.	.	.	.	.	1	.	.	.	.	.	.	.	1	.	.	.	.	1
5208836	.	.	.	.	.	.	.	.	.	1	.	.	.	.	.	.	.	.	.	.	.
5209120	.	.	.	.	.	.	.	.	.	1	.	.	.	.	.	.	.	.	.	.	.
5209152	.	.	.	.	.	.	.	.	.	1	.	.	.	.	.	.	.	.	.	.	.
5209157	.	.	.	.	.	.	.	.	.	1	.	.	.	.	.	.	.	.	.	.	.
5209310	.	.	.	.	.	.	.	1	.	1	.	.	.	.	.	.	.	.	1	.	1
5209331	.	.	.	.	.	.	.	.	.	1	.	.	.	.	.	.	.	.	.	.	1
5209334	.	.	.	.	.	.	.	1	.	.	.	.	.	.	.	.	.	.	1	.	.
5209356	.	.	.	.	.	.	.	.	.	.	.	.	.	.	.	.	.	.	.	.	1
5209381	.	.	.	.	.	.	.	1	.	.	.	.	.	.	.	.	.	.	1	.	.
5209421	.	.	.	.	.	.	.	1	.	.	.	.	.	.	.	.	.	.	1	.	.
5292954	.	.	.	.	.	.	.	.	.	.	1	.	.	.	.	.	.	.	.	.	.
5483178	.	.	1	.	.	.	.	.	.	.	.	.	.	.	.	.	.	.	.	.	.
5632739	.	.	1	.	.	.	.	.	.	.	.	.	.	.	.	.	.	.	.	.	.
27763	.	.	.	.	.	.	.	1	.	.	.	.	.	.	.	.	.	.	.	.	.
27782	.	.	.	.	.	.	.	1	.	.	.	.	.	.	.	.	.	.	.	.	.
27792	.	.	.	.	.	.	.	1	.	.	.	.	.	.	.	.	.	.	.	.	.
28452	.	.	.	.	.	.	.	1	.	.	.	.	.	.	.	.	.	.	1	.	.
28530	.	.	.	.	.	.	.	1	.	.	.	.	.	.	.	.	.	.	1	.	.
28571	.	.	.	.	.	.	.	1	.	.	.	.	.	.	.	.	.	.	1	.	.
28636	.	.	.	.	.	.	.	1	.	.	.	.	.	.	.	.	.	.	1	.	.
30247	.	.	.	.	.	.	.	.	.	.	.	.	.	.	.	.	1	.	.	.	.
30370	.	1	.	.	.	.	.	.	.	.	.	.	.	.	.	.	.	.	.	.	.
96544	.	.	.	.	.	.	.	.	.	.	1	.	.	.	.	.	.	.	.	.	.
134341	.	.	.	1	.	.	.	.	.	.	.	.	.	.	.	.	.	.	.	.	.
134386	.	.	.	.	.	.	.	.	.	.	.	.	.	.	.	.	.	.	.	1	.
134420	.	.	.	1	.	.	.	.	.	.	.	.	.	.	.	.	.	.	.	1	.
192206	.	.	.	.	.	.	.	.	.	.	.	.	1	.	.	.	.	.	.	.	.
227687	.	.	.	.	.	.	.	.	.	.	.	.	.	.	.	1	.	.	.	.	.
239444	.	.	.	.	.	.	.	1	.	.	.	.	.	.	.	.	.	.	.	.	.
305693	.	.	.	1	.	.	.	.	.	.	.	.	.	.	.	.	.	.	.	.	.
625877	.	.	1	.	.	.	.	.	.	.	.	.	.	.	.	.	.	.	.	.	.
880775	.	.	.	.	.	.	.	.	.	.	.	.	.	1	.	.	.	.	.	.	.
941516	.	.	.	.	.	.	.	.	.	.	.	.	.	.	.	.	.	1	.	.	.
941582	.	.	.	.	.	.	.	.	.	.	.	.	.	.	.	.	.	1	.	.	.
954989	.	.	.	.	.	.	.	.	.	.	.	.	1	.	.	.	.	.	.	.	.
1228870	.	.	.	.	.	.	.	.	.	.	.	.	.	.	.	.	.	.	.	.	1
1295785	.	.	.	.	.	.	.	.	.	.	.	.	.	.	.	.	.	.	1	.	.
1309379	.	.	.	.	.	.	.	.	.	.	1	.	.	.	.	.	.	.	.	.	.
1588814	.	.	.	.	.	.	.	.	.	.	.	.	.	.	.	.	.	.	.	.	1
1686809	.	.	.	.	.	.	.	.	.	.	1	.	.	.	.	.	.	.	.	.	.
1724554	1	.	1	.	.	.	.	.	.	.	.	.	.	.	.	.	.	.	1	.	.
1724570	1	.	.	.	.	.	.	.	.	.	.	.	.	.	.	.	.	.	1	.	.
1785945	.	.	.	.	.	.	.	.	.	.	1	.	.	.	.	.	.	.	.	.	.
1980841	.	.	.	.	.	.	.	.	1	.	.	.	.	.	.	.	.	.	.	.	.
2029506	.	.	.	.	.	.	.	.	.	.	.	.	.	.	.	.	.	1	.	.	.
2086195	.	.	.	.	.	.	.	.	.	.	1	.	.	.	.	.	.	.	.	.	.
2099030	.	.	.	.	1	.	.	.	.	.	.	.	.	.	.	.	.	.	.	.	.
2221071	.	.	.	.	.	.	.	.	.	1	.	.	.	.	.	.	.	.	.	.	.
2240803	.	.	.	.	.	.	.	.	.	1	.	.	.	.	.	.	.	.	.	.	.
2249990	.	.	.	.	.	.	.	.	.	.	1	.	.	.	.	.	.	.	.	.	.
2263506	.	.	.	.	.	.	.	.	.	.	.	.	.	.	.	.	.	1	.	.	.
2429115	.	1	.	.	.	.	.	.	.	.	.	.	.	.	.	.	.	.	.	.	.
2506594	.	.	.	.	.	.	.	.	.	.	.	.	.	.	.	.	.	.	1	.	.
2548820	.	.	.	.	1	.	.	.	.	.	.	.	.	.	.	.	.	.	.	.	.
2613371	.	.	.	.	.	.	.	.	.	.	1	.	.	.	.	.	.	.	.	.	.
2618917	.	.	.	.	.	.	.	.	.	.	.	1	.	.	.	.	.	.	.	.	.
2619019	.	.	.	.	.	.	.	.	.	.	.	1	.	.	.	.	.	.	.	.	.
2619197	.	.	.	.	.	.	.	.	.	.	.	.	.	.	.	.	.	.	.	1	.
2665379	.	.	.	.	.	.	.	.	.	.	.	.	.	1	.	.	.	.	.	.	.
2677816	.	.	.	.	.	.	.	.	.	.	.	.	.	.	.	1	.	.	.	.	.
2688668	.	.	.	.	.	.	.	.	.	.	.	.	.	.	.	1	.	.	.	.	.
2703022	.	.	.	.	.	.	.	.	.	.	.	.	.	.	.	.	.	.	.	1	.
3038486	.	.	.	.	.	.	.	.	.	.	.	.	.	.	.	.	.	.	.	1	.
3076047	.	.	.	.	.	.	.	.	.	.	.	.	.	.	.	.	.	.	.	.	1
3199781	.	.	.	.	.	.	.	.	.	.	1	.	.	.	.	.	.	.	.	.	.
3208181	.	.	.	.	.	.	.	.	.	.	.	.	.	.	.	1	.	.	.	.	.
3408081	.	.	.	.	.	.	.	.	.	.	.	.	.	.	.	.	.	.	.	.	1
3495803	.	.	.	.	.	.	.	.	1	.	.	.	.	.	.	.	.	.	.	.	.
3540879	.	1	.	.	.	.	.	.	.	.	.	.	.	.	.	.	.	.	.	.	.
3706528	.	.	.	.	.	.	.	.	.	.	.	1	.	.	.	.	.	.	.	.	.
3706539	.	.	.	.	.	.	.	.	.	.	.	1	.	.	.	.	.	.	.	.	.
3706645	.	.	.	.	.	.	.	.	.	.	.	1	.	.	.	.	.	.	.	.	.
3706650	.	.	.	.	.	.	.	.	.	.	.	1	.	.	.	.	.	.	.	.	.
3706670	.	.	.	.	.	.	.	.	.	.	.	1	.	.	.	.	.	.	.	.	.
3706733	.	.	.	.	.	.	.	.	.	.	.	1	.	.	.	.	.	.	.	.	.
3706756	.	.	.	.	.	.	.	.	.	.	.	1	.	.	.	.	.	.	.	.	.
3816303	.	.	.	.	1	.	.	.	.	.	.	.	.	.	.	.	.	.	.	.	.
4015028	.	.	.	.	.	.	.	.	1	.	.	.	.	.	.	.	.	.	.	.	.
4022820	.	.	.	.	1	.	.	.	.	.	.	.	.	.	.	1	.	.	.	.	.
4023005	.	.	.	.	1	.	.	.	.	.	.	1	.	.	.	1	.	.	.	.	.
4023022	.	.	.	.	1	.	.	.	.	.	.	1	.	.	.	1	.	.	.	.	.
4023107	.	.	.	.	1	.	.	.	.	1	.	.	.	.	.	1	.	.	.	.	.
4023162	.	.	.	.	1	.	.	.	.	.	.	.	.	.	.	.	.	.	.	.	.
4023163	.	.	.	.	1	.	.	.	.	.	.	.	.	.	.	.	.	.	.	.	.
4023440	.	.	.	.	.	.	.	.	.	.	.	.	.	.	.	1	.	.	.	.	.
4024756	.	.	.	.	.	1	.	.	.	.	.	.	.	.	.	.	.	.	.	.	.
4029043	.	.	.	.	.	.	.	.	.	.	.	1	.	.	.	.	.	.	.	.	.
4091102	.	.	.	.	.	.	.	.	.	1	.	.	.	.	.	.	.	.	.	.	.
4135484	.	.	.	.	.	.	.	.	.	.	.	.	.	.	.	1	.	.	.	.	.
4138957	.	.	.	.	.	.	.	.	.	.	.	.	1	.	.	.	.	.	.	.	.
4139072	.	.	.	.	.	.	.	.	.	.	.	1	.	.	.	.	.	.	.	.	.
4139369	.	.	.	.	.	.	.	.	.	.	.	1	.	.	.	.	.	.	.	.	.
4139397	.	.	.	.	.	.	.	.	.	.	.	1	.	.	.	.	.	.	.	.	.
4378748	.	.	.	.	.	.	.	1	.	.	.	.	.	.	.	.	.	.	.	.	.
4404529	.	.	.	.	.	.	.	.	.	.	.	.	.	.	.	.	.	.	.	1	.
4405706	.	.	.	.	.	.	.	.	.	1	1	.	.	.	.	.	.	.	.	.	.
4405723	.	.	.	.	.	.	.	.	.	1	1	.	.	.	.	.	.	.	.	.	.
4418143	.	.	.	.	.	.	.	.	.	.	.	.	.	1	.	.	.	.	.	.	.
4480965	.	.	.	.	.	.	.	.	.	.	.	1	.	.	.	.	.	.	.	.	.
4509171	.	.	.	1	.	.	.	.	1	.	.	.	.	.	1	1	.	.	.	.	.
4509654	.	.	.	.	.	.	.	.	.	.	.	.	.	.	.	1	.	.	.	.	.
4666206	.	.	.	.	.	.	.	.	.	1	.	.	.	.	.	.	.	.	.	.	.
4671822	.	.	.	.	.	.	.	.	.	.	.	.	1	.	.	.	.	.	.	.	.
4671857	.	.	.	.	.	.	.	.	.	.	.	.	1	.	.	.	.	.	.	.	.
4671893	.	.	.	.	.	.	.	.	.	.	.	.	1	.	.	.	.	.	.	.	.
4671918	.	.	.	.	.	.	.	.	.	.	.	.	1	.	.	.	.	.	.	.	.
4671947	.	.	.	.	.	.	.	.	.	.	.	.	1	.	.	.	.	.	.	.	.
4672111	.	.	.	.	1	.	.	.	.	.	.	.	.	.	.	.	.	.	.	.	.
4672119	.	.	.	.	1	.	.	.	.	.	.	.	.	.	.	.	.	.	.	.	.
4672120	.	.	.	.	1	.	.	.	.	.	.	.	.	.	.	.	.	.	.	.	.
4733411	.	.	.	.	.	.	.	1	.	.	.	.	.	.	.	.	.	.	.	.	.
4978769	.	.	.	.	.	.	.	.	.	.	.	.	.	.	.	.	.	.	.	1	.
4996759	.	.	.	.	.	.	.	.	1	.	.	.	.	.	.	.	.	.	.	.	.
4997137	.	.	.	.	.	.	1	.	1	.	.	.	.	.	.	.	.	.	.	.	.
4997214	.	.	.	.	.	.	.	.	1	.	.	.	.	.	.	.	.	.	.	.	.
4997964	.	.	.	.	.	.	.	.	.	1	.	.	.	.	.	.	.	.	.	.	.
5009468	1	.	.	.	.	.	.	.	.	.	.	.	.	.	.	.	.	.	.	.	.
5027922	.	.	.	.	.	.	.	.	.	.	.	.	.	.	.	.	.	1	.	.	.
5185508	.	.	.	.	.	.	.	.	.	.	.	.	.	.	.	.	.	.	.	1	.
5186067	.	.	.	.	.	.	.	.	.	.	.	.	.	.	.	.	.	.	.	1	.
5189106	.	.	.	.	.	.	.	1	.	.	.	.	.	.	.	.	.	.	.	.	.
5323334	.	.	.	.	.	.	.	.	.	.	.	.	.	1	.	.	.	.	.	.	.
31725	.	.	.	.	.	.	.	.	.	.	.	.	.	.	.	.	.	1	.	.	.
58619	.	.	.	.	.	.	.	.	.	.	.	.	.	1	.	.	.	.	.	.	.
59700	.	.	1	.	.	.	.	.	.	.	.	.	.	.	.	.	.	.	.	.	.
129825	.	.	.	.	.	.	.	.	1	.	.	.	.	.	.	.	.	.	.	.	.
224442	.	.	.	.	.	.	.	.	.	.	.	.	1	.	.	.	.	.	.	.	.
226356	1	.	.	.	.	.	.	.	.	.	.	.	.	.	.	.	.	.	.	.	.
252608	.	.	.	.	.	.	.	1	.	.	.	.	.	.	.	.	.	.	.	.	.
252772	.	.	.	.	.	.	.	1	.	.	.	.	.	.	.	.	.	.	.	.	.
263059	.	.	.	1	.	1	.	.	.	.	.	.	.	.	.	.	.	.	.	.	1
263094	.	.	.	.	.	1	.	.	.	.	.	.	.	.	.	.	.	.	.	.	1
289605	.	.	.	.	.	.	.	.	.	.	.	.	.	.	.	.	.	.	1	.	.
333090	.	.	.	.	.	.	.	.	.	.	.	.	.	.	.	.	.	.	1	.	.
595877	.	.	.	.	.	.	.	.	.	.	.	1	.	.	.	.	.	.	.	.	.
664917	.	.	.	.	1	.	.	.	.	.	.	.	.	.	.	.	.	.	.	.	.
679696	.	.	.	.	.	.	.	.	.	.	.	.	.	.	.	1	.	.	.	.	.
815493	.	.	.	.	1	.	.	.	.	.	.	.	.	.	.	.	.	.	.	.	.
856111	.	.	.	.	.	.	.	.	.	1	.	.	.	.	.	.	.	.	.	.	.
913816	.	.	.	.	.	.	.	.	.	.	.	.	.	1	.	.	.	.	.	.	.
1144281	1	.	.	.	.	.	.	.	.	.	.	.	.	.	.	.	.	.	.	.	.
1144368	1	.	.	.	.	.	.	.	.	.	.	.	.	.	.	.	.	.	.	.	.
1283097	.	.	.	.	.	.	.	.	.	.	.	.	.	1	.	.	.	.	.	.	.
1350049	.	.	.	.	.	.	.	.	.	.	.	.	.	.	1	.	.	.	.	.	.
1486332	1	.	.	.	.	.	.	.	.	.	.	.	.	.	.	.	.	.	.	.	.
1497638	.	.	.	.	.	.	.	.	.	.	.	.	.	.	.	.	.	1	.	.	.
1546920	.	.	.	.	.	.	.	1	.	.	.	.	.	.	.	.	.	.	.	.	.
1550071	.	.	.	.	.	.	.	1	.	.	1	.	.	.	.	.	.	.	.	.	1
1550096	.	.	.	.	.	.	.	1	.	.	1	.	.	.	.	.	.	.	.	.	1
1550110	.	.	.	.	.	.	.	1	.	.	1	.	.	.	.	1	.	.	.	.	1
1550156	.	.	.	.	.	.	.	1	.	.	1	.	.	.	.	.	.	.	.	.	1
1675443	.	.	.	.	.	.	.	.	.	.	.	.	.	.	1	.	.	.	.	.	.
1709097	.	.	.	.	.	.	1	.	.	.	.	.	.	.	.	.	.	.	.	.	.
1765941	.	.	1	.	.	.	.	.	.	.	.	.	.	.	.	.	.	.	.	.	.
1882927	.	.	.	.	.	.	.	.	.	.	.	.	.	.	.	.	.	.	.	.	1
2002811	.	.	.	.	.	.	.	.	.	.	.	.	.	.	.	.	.	.	.	.	1
2026036	.	.	.	.	.	.	.	.	.	.	.	.	1	.	.	.	.	.	.	.	.
2036303	.	.	.	.	.	.	.	.	1	.	.	.	.	.	.	.	.	.	.	.	.
2055082	.	.	.	.	.	.	.	.	1	.	.	.	.	.	.	.	.	.	.	.	.
2060817	.	.	.	.	.	.	.	.	.	.	1	.	.	.	.	.	.	.	.	.	.
2076664	.	.	.	.	.	.	.	.	.	.	.	.	.	.	1	.	.	.	.	.	.
2122433	.	.	.	.	.	.	.	.	.	.	.	.	.	.	.	.	.	1	.	.	.
2217090	.	.	.	.	.	.	1	.	.	.	.	.	.	.	.	.	.	.	.	.	.
2258600	.	.	.	.	.	.	.	.	.	.	.	1	.	.	.	.	.	.	.	.	.
2273235	.	.	.	.	1	.	1	.	.	.	.	.	.	.	.	.	.	.	.	.	.
2273244	.	.	.	.	1	.	1	.	.	.	.	.	.	.	.	.	.	.	.	.	.
2273283	.	.	.	.	.	.	.	.	1	.	.	.	.	.	.	.	.	.	.	.	.
2326881	.	.	.	.	.	.	.	.	.	.	.	.	.	.	.	.	.	1	.	.	.
2448243	.	.	.	.	.	.	.	.	.	1	.	.	.	.	.	.	.	.	.	.	.
2535957	.	.	.	.	.	.	.	.	.	.	.	.	.	.	.	.	1	.	.	.	.
2545567	.	.	.	.	.	.	.	.	.	.	.	.	1	.	.	.	.	.	.	.	.
2545837	.	.	.	.	.	.	.	.	.	.	.	.	1	.	.	.	.	.	.	.	.
2573831	.	.	.	.	.	.	.	.	.	.	1	.	.	.	.	.	.	.	.	.	.
2585525	.	.	.	1	.	.	.	.	.	.	.	.	.	.	.	.	.	.	.	.	.
2614317	.	.	.	.	.	.	.	.	.	.	.	.	.	.	.	.	1	.	.	.	.
2623048	.	.	.	.	.	.	.	.	.	1	.	.	.	.	.	.	.	.	.	.	.
2640939	.	.	.	.	.	.	.	.	1	.	.	.	.	.	.	.	.	.	.	.	.
2884822	.	.	.	.	.	.	.	.	.	1	.	.	.	.	.	.	.	.	.	.	.
2912419	.	.	1	.	.	.	.	.	.	.	.	.	.	.	.	.	.	.	.	.	.
2952987	.	.	.	.	.	.	.	.	.	.	.	.	.	.	.	.	.	.	.	1	.
2999410	.	.	.	.	.	.	.	.	.	.	.	.	1	.	.	.	.	1	.	.	.
2999424	.	.	.	.	.	.	.	.	.	.	.	.	1	.	.	.	.	1	.	.	.
2999565	.	.	.	.	.	.	.	.	.	.	.	.	1	.	.	.	.	.	.	.	.
2999574	.	.	.	.	.	.	.	.	.	.	.	.	1	.	.	.	.	.	.	.	.
2999586	.	.	.	.	.	.	.	.	.	.	.	.	1	.	.	.	.	.	.	.	.
2999602	.	.	.	.	.	.	.	.	.	.	.	.	1	.	.	.	.	.	.	.	.
2999650	.	.	.	.	.	.	.	.	.	.	.	.	1	.	.	.	.	.	.	.	.
2999663	.	.	.	.	.	.	.	.	.	.	.	.	1	.	.	.	.	.	.	.	.
2999755	.	.	.	.	.	.	.	.	.	.	.	.	.	1	.	.	.	.	.	.	.
3000305	.	.	.	.	.	.	.	.	.	.	.	.	.	1	.	.	.	.	.	.	.
3000338	.	.	.	.	.	.	.	.	.	.	.	.	1	.	.	.	.	1	.	.	.
3000478	.	.	.	.	.	.	.	.	.	.	.	.	.	1	.	.	.	.	.	.	.
3000488	.	.	.	.	.	.	1	.	.	.	.	.	.	1	.	.	.	.	.	.	.
3000511	.	.	.	.	.	.	.	.	.	.	.	.	.	.	1	1	.	.	.	.	.
3000536	.	.	.	.	.	.	.	.	.	.	.	.	.	.	1	.	.	.	.	.	.
3000602	.	.	.	.	.	.	.	.	.	.	.	.	.	.	1	.	.	.	.	.	.
3000686	1	.	.	.	.	.	1	.	.	.	.	.	.	1	.	.	.	.	.	.	.
3000687	1	.	.	.	.	.	1	.	.	.	.	.	.	1	.	.	.	.	.	.	.
3000697	1	.	.	.	.	.	1	.	.	.	.	.	.	1	.	.	.	.	.	.	.
3000713	.	.	.	.	.	.	.	.	.	.	.	.	1	.	.	.	.	.	.	.	.
3000876	1	.	.	.	.	.	.	.	.	.	.	.	.	1	.	.	.	.	.	.	.
3000943	.	.	.	.	.	.	.	.	.	.	.	.	.	1	.	.	.	.	.	.	.
3015169	1	.	.	.	.	.	.	.	.	.	.	.	.	.	.	.	.	.	.	.	.
3027654	.	.	.	.	.	.	1	.	.	.	.	.	.	.	.	.	.	.	.	.	.
3027660	.	.	.	.	.	.	1	.	.	.	.	.	.	.	.	.	.	.	.	.	1
3027666	.	.	.	.	.	.	1	.	.	.	.	.	.	.	.	.	.	.	.	.	1
3027720	.	.	.	.	.	.	1	.	.	.	.	.	.	.	.	.	.	.	.	.	1
3027763	.	.	.	.	.	.	1	.	.	.	.	.	.	.	.	.	.	.	.	.	1
3027770	.	.	.	.	.	.	1	.	.	.	.	.	.	.	.	.	.	.	.	.	1
3027783	.	.	.	.	.	.	1	.	.	.	.	.	.	.	.	.	.	.	.	.	1
3072131	.	.	.	.	.	.	.	.	.	.	.	.	.	.	.	.	.	1	.	.	.
3096543	.	.	.	.	.	.	.	.	.	.	1	.	.	.	.	.	.	.	.	.	.
3096698	.	.	.	.	.	.	.	.	.	.	.	.	.	1	.	.	.	.	.	.	.
3145673	.	.	.	.	.	.	.	.	.	.	1	.	.	.	.	.	.	.	.	.	.
3169936	.	.	.	.	.	.	.	.	.	.	1	.	.	.	.	.	.	.	.	.	.
3175525	.	.	.	.	.	.	.	.	1	.	.	.	.	.	.	.	.	.	.	.	.
3352299	.	.	.	.	.	.	.	.	.	.	.	1	.	.	.	.	.	.	.	.	.
3375632	.	.	.	.	.	.	.	.	.	.	.	.	.	.	.	.	.	.	1	.	.
3494179	.	.	.	.	.	.	.	.	.	.	.	.	.	.	.	.	.	.	.	1	.
3605937	.	.	.	.	.	.	.	.	.	.	.	.	.	.	.	.	.	.	1	.	.
3621239	.	.	.	.	.	.	.	.	.	.	.	.	.	.	.	.	1	.	.	.	.
3621281	.	.	.	.	.	.	.	.	.	.	.	.	.	.	.	.	1	.	.	.	.
3716814	.	.	.	.	.	.	.	.	.	.	.	.	.	.	.	.	.	.	.	1	.
3720081	.	.	.	.	.	.	.	.	.	.	.	.	.	.	.	.	.	.	.	1	.
3741592	.	.	.	.	.	.	.	.	.	.	1	.	.	.	.	.	.	.	.	.	.
3759167	.	.	.	.	.	.	.	.	.	.	.	.	.	.	.	.	1	.	.	.	.
3774303	.	.	.	.	.	.	.	.	.	.	.	.	.	.	1	.	.	.	.	.	.
3775345	.	.	.	.	.	.	.	.	.	.	.	.	1	.	.	.	.	.	.	.	.
4118828	.	.	.	.	1	.	.	.	.	.	.	.	.	.	.	.	.	.	.	.	.
4155574	.	.	.	.	.	.	.	.	.	.	.	.	.	.	.	.	.	.	1	.	.
4254581	.	.	.	.	.	.	.	.	.	.	.	.	1	.	.	.	.	.	.	.	.
4345990	.	.	.	.	.	.	.	.	.	.	.	1	.	.	.	.	.	.	.	.	.
4367503	.	.	.	.	.	.	.	.	1	.	.	.	.	.	.	.	.	.	.	.	.
4435468	.	.	.	.	.	.	.	.	.	.	.	.	.	.	.	.	.	.	1	.	.
4443242	.	.	.	.	.	.	.	.	.	.	1	.	.	.	.	.	.	.	.	.	.
4553077	.	.	.	.	.	.	.	.	.	.	.	.	.	.	.	.	.	.	.	.	1
4555506	.	.	.	1	.	.	.	.	.	.	.	.	.	.	.	.	.	.	.	.	.
4555571	.	.	.	1	.	.	.	.	.	1	.	.	.	.	.	.	.	.	.	.	.
4556609	.	.	.	1	.	.	.	.	.	1	.	.	.	.	.	.	.	.	.	.	.
4557311	.	.	.	.	.	.	.	.	.	1	.	.	.	.	.	.	.	.	.	.	.
4557450	.	.	.	.	.	.	.	.	.	1	.	.	1	.	.	.	.	.	.	.	.
4557571	.	.	.	.	.	.	.	.	.	1	.	.	.	.	.	.	.	.	.	.	.
4561394	.	.	.	.	.	.	.	.	1	.	.	.	.	.	.	.	.	.	.	.	.
4615915	.	.	.	.	.	.	.	.	.	.	1	.	.	.	.	.	.	.	.	.	.
4631224	.	.	.	.	.	.	.	1	.	.	.	1	.	.	.	.	.	.	.	1	1
4631339	.	.	.	.	.	.	.	1	.	.	.	1	.	.	.	.	.	.	.	1	.
4631375	.	.	.	.	.	.	.	1	.	.	.	1	.	.	.	.	.	.	.	1	.
4631436	.	.	.	.	.	.	.	1	.	.	.	1	.	.	.	.	.	.	.	1	1
4646748	.	.	.	.	.	.	.	.	.	.	.	1	.	.	.	.	.	.	.	.	.
4724401	.	.	.	.	1	.	.	.	.	.	.	.	.	.	.	.	.	.	.	.	.
4769213	.	.	.	.	.	.	.	.	.	.	.	.	.	.	.	1	.	.	.	.	.
4769749	.	.	.	.	.	.	.	.	.	.	.	.	.	.	.	.	.	.	1	.	.
4776844	.	.	.	.	.	.	.	.	.	.	.	1	.	.	.	.	.	.	.	.	.
4826176	.	.	.	.	.	.	.	.	.	.	.	1	.	.	.	.	.	.	.	.	.
4826185	.	.	.	.	.	.	.	.	.	.	.	1	.	.	.	.	.	.	.	.	.
4826191	.	.	.	.	.	.	.	.	.	.	.	1	.	.	.	.	.	.	.	.	.
4826227	.	.	.	.	.	.	.	.	.	.	.	1	.	.	.	.	.	.	.	.	.
4826236	.	.	.	.	.	.	.	.	.	.	.	1	.	.	.	.	.	.	.	.	.
4826237	.	.	.	.	.	.	.	.	.	.	.	1	.	.	.	.	.	.	.	.	.
4897711	.	.	.	.	.	.	.	.	.	.	.	.	.	.	.	.	.	.	.	1	.
5035822	.	.	.	.	.	.	.	.	.	.	1	.	.	.	.	.	.	.	.	.	.
5039139	.	.	.	.	.	.	.	.	.	1	.	.	.	.	.	.	.	.	.	.	.
5039501	.	.	.	.	.	.	.	.	.	1	.	.	.	.	.	.	.	.	.	.	.
5044047	.	.	.	.	.	.	.	.	.	.	.	.	.	.	.	.	.	.	.	1	.
5155260	.	.	.	.	.	.	.	.	.	.	.	.	.	.	.	1	.	.	.	.	.
5198638	.	.	.	1	.	.	.	.	.	.	1	1	.	.	1	.	.	.	.	1	.
5198783	.	.	.	1	.	.	.	.	.	.	1	1	.	.	1	.	.	.	.	1	.
5200977	.	.	.	1	.	.	.	.	.	.	.	.	.	.	.	.	.	.	.	.	.
5201084	.	.	.	1	.	.	.	.	.	.	.	.	.	.	.	.	.	.	.	.	.
5201177	.	.	.	1	.	.	.	.	.	.	.	.	.	.	.	.	.	.	.	.	.
15801	.	.	.	.	.	.	.	.	.	.	.	.	.	.	.	.	.	.	.	1	.
28770	.	1	.	1	.	.	1	.	.	1	.	.	.	.	.	.	.	.	.	.	.
28808	.	.	.	.	.	.	.	.	.	1	.	.	.	.	.	.	.	.	.	.	.
28878	.	.	.	.	.	.	.	.	.	.	.	.	.	.	.	.	.	.	.	.	1
29461	.	.	.	.	.	.	.	.	.	.	.	.	1	.	.	.	.	.	.	.	.
29675	.	.	.	.	.	.	.	.	.	.	.	.	1	.	.	.	.	.	.	.	.
30099	.	.	.	.	.	.	.	.	1	.	.	.	.	.	1	.	.	1	.	.	1
32349	.	.	.	.	.	.	.	.	.	.	.	.	1	.	.	.	.	.	.	.	.
32723	.	.	.	.	.	.	.	.	.	.	.	.	1	.	.	.	.	.	.	.	.
33081	.	.	.	.	.	.	.	.	.	1	.	1	1	.	.	.	1	.	.	.	.
33242	.	.	.	.	.	.	.	.	.	1	.	.	1	.	.	.	.	.	.	.	.
33868	.	.	.	.	.	.	.	.	.	.	.	.	1	.	.	.	.	.	.	.	.
33912	.	.	.	.	.	.	.	.	.	.	.	.	1	.	.	.	.	.	.	.	.
33980	.	.	.	.	.	.	.	.	.	.	.	.	1	.	.	.	.	.	.	.	.
33994	.	.	.	.	.	.	.	.	.	.	.	.	1	.	.	.	.	.	.	.	.
34000	.	.	.	.	.	.	.	.	.	.	.	.	1	.	.	.	.	.	.	.	.
34005	.	.	.	.	.	.	.	.	.	.	.	.	1	.	.	.	.	.	.	.	.
34275	.	.	.	.	.	.	.	.	.	.	.	.	1	.	.	.	.	.	.	.	.
56211	1	.	.	.	.	.	.	1	.	.	.	.	.	.	.	.	.	.	.	.	.
56316	1	.	.	.	.	.	.	.	.	.	.	.	.	.	.	.	.	.	.	.	.
57083	1	.	.	.	.	.	.	.	.	.	.	.	.	.	.	.	.	.	.	.	.
57618	1	.	.	1	.	.	.	.	.	1	.	.	.	.	.	.	.	1	.	.	.
57669	1	.	.	1	.	.	.	.	.	1	.	.	.	.	.	.	.	1	.	.	.
57742	.	.	.	.	.	.	.	.	.	1	.	.	.	.	.	.	.	.	.	.	.
151596	.	.	.	.	.	.	.	.	.	1	.	1	.	.	.	.	.	.	.	.	.
151612	.	.	.	.	.	.	.	.	.	1	.	1	.	.	.	.	.	.	.	.	.
196479	.	.	.	1	.	.	.	.	.	.	.	.	.	.	.	.	.	.	.	.	.
296450	.	.	.	.	.	.	.	.	.	.	.	.	.	1	.	.	.	.	.	.	.
570741	.	.	.	.	.	.	.	.	.	.	.	.	.	1	.	.	.	.	.	.	.
719327	.	.	.	.	.	.	.	.	1	.	.	.	.	.	.	.	.	.	.	.	.
719336	.	.	.	.	.	.	.	.	1	.	.	.	.	.	.	.	.	.	.	.	.
719363	.	.	.	.	.	.	.	.	1	.	.	.	.	.	.	.	.	.	.	.	.
719490	.	.	.	.	.	.	.	.	1	.	.	.	.	.	.	.	.	.	.	.	.
719510	.	.	.	.	.	.	.	.	1	.	.	.	.	.	.	.	.	.	.	.	.
719546	.	.	.	.	.	.	.	.	1	.	.	.	.	.	1	.	.	.	.	.	.
970616	.	.	.	.	.	.	.	.	.	.	.	1	.	.	.	.	.	.	.	.	.
981797	.	.	.	.	.	.	.	.	.	.	.	1	.	.	.	.	.	.	.	.	.
1012019	1	.	.	.	.	.	.	.	.	.	.	.	.	.	.	.	.	.	.	.	.
1049709	.	.	.	.	.	.	.	.	.	.	.	.	.	.	.	.	.	1	.	.	.
1200513	.	.	.	.	.	.	.	.	.	.	1	.	.	.	.	.	.	.	.	.	.
1224722	.	.	.	.	.	.	1	.	.	.	.	.	.	.	.	.	.	.	.	.	.
1288339	.	.	.	.	.	.	.	.	.	.	.	1	.	.	.	.	.	.	.	.	.
1295085	.	1	.	.	.	.	.	.	.	.	.	.	.	.	.	.	.	.	.	.	.
1304996	.	.	.	.	.	.	.	.	.	.	.	.	.	.	.	.	1	.	.	.	.
1323562	.	.	.	.	1	.	.	.	.	.	.	.	.	.	.	.	.	.	.	.	.
1334711	.	.	.	1	.	.	.	.	.	.	.	.	.	.	.	.	.	.	.	.	.
1342952	.	.	.	.	.	.	.	.	.	.	.	.	.	.	.	.	.	.	.	.	1
1460752	.	1	.	.	.	.	.	.	.	.	.	.	.	.	.	.	.	.	.	.	.
1498729	.	.	.	1	.	.	.	.	.	.	.	.	.	.	.	.	.	.	.	.	.
1498810	.	.	.	1	.	.	.	.	.	.	.	.	.	.	.	.	.	.	.	.	.
1501160	.	.	.	.	.	.	.	.	.	.	1	.	.	.	.	.	.	.	.	.	.
1642773	.	.	.	.	.	.	.	.	.	.	1	.	.	.	.	.	.	.	.	.	.
1754132	.	.	.	.	.	.	.	.	.	.	.	1	.	.	.	.	.	.	.	.	.
1756909	.	.	.	.	1	.	.	.	.	.	.	.	.	.	.	.	.	.	.	.	.
1910825	.	.	.	.	.	.	.	.	.	.	.	.	.	.	.	.	1	.	.	.	.
1950241	.	.	.	.	.	.	.	.	.	.	.	.	1	.	.	.	.	.	.	.	.
1959753	.	.	.	.	.	1	.	1	.	.	.	.	.	.	.	.	.	1	.	.	.
1962591	.	.	.	.	.	.	.	.	.	.	.	.	.	1	.	.	.	.	.	.	.
1967470	.	.	.	.	.	.	.	1	.	.	.	.	.	.	.	.	.	.	.	.	.
1994615	.	.	.	.	.	.	.	.	.	.	.	.	1	.	.	.	.	.	.	.	.
2042392	1	.	.	.	.	.	.	.	1	.	.	.	.	.	.	.	.	.	.	.	.
2058688	.	.	.	.	.	.	.	.	1	.	.	.	.	.	.	.	1	.	.	.	.
2081015	.	.	.	.	.	.	.	.	.	.	.	.	.	.	.	.	.	.	.	.	1
2104971	.	.	.	.	.	.	.	.	1	.	.	.	.	.	.	.	.	.	.	.	.
2112962	.	.	1	.	.	.	.	.	.	.	.	.	.	.	.	.	.	.	.	.	.
2136547	.	.	.	.	.	.	.	.	.	.	.	.	.	.	.	.	.	.	1	.	.
2344289	.	.	.	.	.	.	.	.	.	.	.	.	.	.	.	1	.	.	.	.	.
2371082	.	.	.	.	.	.	.	.	.	.	.	.	.	.	.	.	.	.	.	.	1
2399891	.	.	.	.	.	.	.	.	.	.	.	.	1	.	.	.	.	.	.	.	.
2413006	.	.	.	.	.	.	.	.	.	.	.	.	1	.	.	.	.	.	.	.	.
2414791	.	.	.	.	.	.	.	.	1	.	.	.	.	.	.	.	.	.	.	.	.
2532783	.	1	.	.	.	.	.	.	.	.	.	.	.	.	.	.	.	.	.	.	.
2630468	.	.	.	.	.	.	.	.	.	.	.	.	.	.	1	.	.	.	.	.	.
2693005	.	.	.	.	.	.	.	.	.	.	.	.	.	1	.	.	.	.	.	.	.
2699453	.	.	.	.	1	.	.	.	.	.	.	.	.	.	.	.	.	.	.	.	.
2699458	.	.	.	.	1	.	.	.	.	.	.	.	.	.	.	.	.	.	.	.	.
2699474	.	.	.	.	1	.	.	.	.	.	.	.	.	.	.	.	.	.	.	.	.
2699504	.	.	.	.	1	.	.	.	.	.	.	.	.	.	.	.	.	.	.	.	.
2699518	.	.	.	.	1	.	.	.	.	.	.	.	.	.	.	.	.	.	.	.	.
2699670	.	.	.	.	1	.	.	.	.	.	.	.	.	.	.	.	.	.	.	.	.
2736229	.	.	.	.	.	.	.	.	.	.	.	.	.	.	.	.	1	.	.	.	.
2805065	.	.	.	.	.	.	.	.	.	.	.	.	.	.	.	.	.	.	1	.	.
2835649	.	1	.	.	.	.	.	.	.	.	.	.	.	.	.	.	.	.	.	.	.
2857743	.	.	.	.	.	1	.	.	.	.	.	.	.	.	.	.	.	.	.	.	.
2857767	.	.	.	.	.	1	.	.	.	.	.	.	.	.	.	.	.	.	.	.	.
2858086	.	.	.	.	.	1	.	.	.	.	.	.	.	.	.	.	.	.	.	.	.
2858182	.	.	.	.	.	1	.	.	.	.	.	.	.	.	.	.	.	.	.	.	.
2884096	.	.	.	.	.	.	.	.	.	.	.	.	1	.	.	.	.	.	.	.	.
2884110	.	.	.	.	.	.	.	.	.	.	.	.	1	.	.	.	.	.	.	.	.
3006635	.	.	.	.	.	.	.	1	.	.	.	.	.	.	.	.	.	.	.	.	.
3006707	.	.	.	.	.	.	.	1	.	.	.	.	.	.	.	.	.	.	.	.	.
3025260	.	.	.	.	.	.	.	.	.	.	.	.	.	.	.	.	.	1	.	.	.
3035419	.	.	.	.	.	.	.	.	.	.	.	.	.	.	.	.	.	.	.	1	.
3036831	.	.	.	.	.	.	.	.	.	.	.	.	.	.	.	.	.	.	.	1	.
3111270	.	.	.	.	.	.	.	.	.	.	.	.	.	.	.	.	1	.	.	.	.
3246379	.	.	.	.	.	.	.	.	.	.	1	.	.	.	.	.	.	.	.	.	.
3250267	.	.	.	.	.	.	.	.	.	.	.	.	.	1	.	.	.	.	.	.	.
3252735	.	.	.	.	.	.	.	.	.	.	.	.	.	.	.	.	.	.	.	.	1
3255258	.	1	.	.	.	.	.	.	.	.	.	.	.	.	.	.	.	.	.	.	.
3332616	.	.	.	.	.	.	.	.	.	.	.	.	1	.	.	.	.	.	.	.	.
3396965	.	.	.	.	.	.	.	.	1	.	.	.	.	.	.	.	.	.	.	.	.
3630676	.	.	.	.	.	.	.	.	.	.	.	.	.	.	.	.	.	.	1	.	.
3745673	1	.	.	.	.	.	.	.	.	.	.	.	.	.	.	.	.	.	.	.	.
3894626	.	.	.	.	.	.	.	.	.	.	.	.	.	.	.	.	.	.	1	.	.
3912051	.	.	.	.	.	.	.	.	.	.	.	.	.	1	.	.	.	.	.	.	.
3912189	.	.	.	.	.	.	.	.	.	.	.	.	.	1	.	.	.	.	.	.	.
3912195	.	.	.	.	.	.	.	.	.	.	.	.	.	1	.	.	.	.	.	.	.
3921941	.	.	.	.	.	.	.	.	.	.	.	.	1	.	.	.	.	.	.	.	.
3922243	.	.	.	.	.	.	.	.	.	.	.	.	1	.	.	.	.	.	.	.	.
3925835	.	.	.	.	.	.	.	.	.	1	.	.	1	1	1	.	.	.	.	.	.
4146580	.	.	.	.	.	.	.	.	1	.	.	.	.	.	.	.	.	.	.	.	.
4164011	.	.	.	.	.	.	.	.	.	.	.	.	.	.	.	.	1	.	.	.	.
4196005	.	.	1	.	.	.	.	.	.	.	.	.	.	.	.	.	.	.	.	.	.
4206868	.	.	.	.	.	.	.	.	.	.	.	.	.	.	.	1	.	.	.	.	.
4270399	.	.	.	.	.	.	.	.	.	.	.	.	.	.	.	.	.	.	.	.	1
4317761	.	.	.	.	.	.	.	.	.	.	.	1	.	.	.	.	.	.	.	.	.
4321076	.	.	.	.	.	.	.	.	.	.	.	1	.	.	.	.	.	.	.	.	.
4331610	.	.	.	.	.	.	.	.	.	.	.	.	.	.	.	1	.	.	.	.	.
4622153	.	.	.	.	1	.	.	.	.	1	1	1	.	1	1	.	.	.	.	.	.
4708852	1	.	.	.	.	.	.	.	.	.	.	.	.	.	.	.	.	.	.	.	.
4710660	.	.	.	.	.	.	.	.	.	1	.	.	.	.	.	.	.	.	.	.	.
4727409	.	.	.	.	.	.	.	.	.	.	.	.	.	.	.	.	.	1	.	.	.
4840450	.	.	1	.	.	.	.	.	.	.	.	.	.	.	.	.	.	.	.	.	.
4843270	.	.	.	.	.	.	.	.	.	.	.	.	.	1	.	.	.	.	.	.	.
4913256	.	.	.	.	.	.	.	.	.	.	.	.	.	.	1	.	.	.	.	.	.
4919564	.	.	.	.	.	.	.	.	1	.	.	.	.	.	.	.	.	.	.	.	.
4991468	.	.	1	.	.	.	.	.	.	.	.	.	.	.	.	.	.	.	.	.	.
5013882	.	.	.	.	.	.	1	.	.	.	.	.	.	.	1	.	.	.	.	.	.
5040005	.	.	.	.	.	.	1	.	.	.	.	.	.	.	.	.	.	.	.	.	.
5163155	.	.	.	.	.	.	.	.	.	.	.	.	1	.	.	.	.	.	.	.	.
5206905	.	.	.	.	.	.	.	.	.	.	.	.	.	.	.	.	.	.	.	.	1
36445	.	.	.	.	.	.	.	.	.	.	.	1	.	.	.	.	.	.	.	.	.
50467	1	.	.	.	.	.	.	.	.	.	.	.	.	.	.	.	.	.	.	.	.
109870	.	.	.	.	.	.	.	.	.	.	.	1	.	.	.	.	.	.	.	.	.
301182	.	.	.	.	.	.	.	.	.	.	.	1	.	.	.	.	.	.	.	.	.
305376	.	.	.	.	.	.	.	.	.	.	.	1	.	.	.	.	.	.	.	.	.
465941	.	.	.	.	.	.	.	.	1	.	.	.	.	.	.	.	.	.	.	.	.
466841	.	.	.	.	.	.	.	.	.	.	.	.	1	.	.	.	.	.	.	.	.
645478	.	.	.	.	.	.	.	.	.	.	.	.	.	.	.	.	1	.	.	.	.
652924	.	.	.	.	.	.	.	.	.	.	.	1	.	.	.	.	.	.	.	.	.
763206	.	.	.	.	.	.	.	.	.	.	.	1	.	.	.	.	.	.	.	.	.
774779	.	.	.	.	.	.	.	.	.	.	.	.	.	.	.	.	.	.	.	1	.
1105283	.	.	.	.	.	.	.	.	.	.	.	.	.	.	1	.	.	.	.	.	.
1179224	.	.	.	.	.	.	.	1	.	.	.	.	.	.	.	.	.	.	.	.	.
1182937	.	.	.	.	.	.	.	.	.	.	.	.	1	.	.	.	.	.	.	.	.
1387631	.	.	.	.	.	.	.	1	.	.	.	.	.	.	.	.	.	.	.	.	.
1418826	.	.	.	.	.	.	.	.	1	.	.	.	.	.	.	.	.	.	.	.	.
1420847	.	.	.	.	.	.	.	.	.	.	.	.	.	.	1	.	.	.	.	.	.
1549898	.	.	.	.	.	.	.	.	1	.	.	.	.	1	.	.	.	.	.	.	.
1590052	.	.	.	.	1	.	.	.	.	.	.	.	.	.	.	.	.	.	.	.	.
1679927	.	.	.	.	.	.	.	.	.	.	.	.	.	.	.	1	.	.	.	.	.
1688645	.	.	.	.	.	.	1	.	.	.	.	.	.	.	.	.	.	.	.	.	.
1714785	.	.	.	.	.	.	.	.	.	1	.	.	.	.	.	.	.	.	.	.	.
1715198	.	.	1	.	.	.	.	.	.	.	.	.	.	.	.	.	.	.	.	.	.
1805098	.	.	.	.	.	.	.	.	.	.	.	.	.	1	.	.	.	.	.	.	.
1816948	.	.	.	.	.	.	.	1	.	.	.	.	.	.	.	.	.	.	.	.	.
1901439	.	.	.	1	.	.	.	.	.	.	.	.	.	.	.	.	.	.	.	.	.
1906770	.	.	.	.	.	.	.	.	1	.	.	.	.	.	.	.	.	.	.	.	.
1922361	.	.	.	.	.	.	.	.	.	.	.	.	1	.	.	.	.	.	.	.	.
1961449	.	.	.	.	1	.	.	.	.	.	.	.	.	.	.	.	.	.	.	.	.
2044550	.	.	.	.	.	.	.	.	.	.	.	.	.	.	.	.	.	.	.	1	.
2107975	.	.	1	.	.	.	.	.	.	.	.	.	.	.	.	.	.	.	.	.	.
2236788	.	.	.	.	.	.	.	.	.	.	.	.	.	.	.	.	.	.	1	.	.
2285120	.	.	.	.	.	.	.	.	.	.	1	.	.	.	.	.	.	.	.	.	.
2296928	.	.	.	.	.	.	.	.	1	.	.	.	.	.	.	.	.	.	.	.	.
2571464	1	.	.	.	.	.	.	.	.	.	.	.	.	.	.	.	.	.	.	.	.
2680154	.	.	.	.	.	.	.	.	.	.	.	.	.	.	.	.	.	.	1	.	.
2680209	.	.	.	.	.	.	.	.	.	.	.	.	.	.	.	.	.	.	1	.	.
2752940	.	.	.	.	.	.	.	.	.	.	.	.	.	1	.	.	.	.	.	.	.
2819942	.	.	.	.	.	.	.	.	.	1	.	.	.	.	.	.	.	.	.	.	.
2823722	.	.	.	1	.	.	.	.	.	.	.	.	.	.	.	.	.	.	.	.	.
2832864	.	.	.	.	.	.	.	1	.	.	.	.	.	.	.	.	.	.	.	.	.
2886232	.	.	.	.	.	.	.	.	.	.	1	.	.	.	.	.	.	.	.	.	.
2913571	.	.	.	.	.	.	.	.	.	.	.	.	.	.	.	.	.	.	.	1	.
2928698	.	.	1	.	.	.	.	.	.	.	.	.	.	.	.	.	.	.	.	.	.
3082690	.	.	.	.	.	.	.	.	.	.	.	.	1	.	.	.	.	.	.	.	.
3082704	.	.	.	.	.	.	.	.	.	.	.	.	1	.	.	.	.	.	.	.	.
3096258	.	.	.	.	.	.	.	.	.	.	.	.	.	.	.	.	.	.	.	1	.
3100395	.	.	.	.	.	.	.	.	.	.	1	.	.	.	.	.	.	.	.	.	.
3120492	.	.	.	.	.	.	.	.	.	.	.	.	.	.	.	.	1	.	.	.	.
3199719	.	.	1	.	.	.	.	.	.	.	.	.	.	.	.	.	.	.	.	.	.
3312259	.	.	.	.	.	.	.	.	.	.	.	.	1	.	.	.	.	.	.	.	.
3333208	.	1	.	.	.	.	.	.	.	.	.	.	.	.	.	.	.	.	.	.	.
3379069	.	.	.	.	.	.	.	.	.	.	.	.	.	1	.	.	.	.	.	.	.
3496341	.	.	.	.	.	.	.	.	.	.	.	.	.	.	.	.	.	.	.	.	1
3636301	.	.	.	.	.	.	.	.	.	.	.	.	.	.	.	.	.	.	.	1	.
3639027	.	.	.	.	.	.	.	.	.	.	.	.	.	.	.	.	.	.	.	.	1
3673757	.	.	.	.	.	.	.	.	.	.	1	.	.	.	.	.	.	.	.	.	.
3902767	.	.	.	.	.	.	.	.	.	.	.	1	.	.	.	.	.	.	.	.	.
4056745	.	.	.	.	.	.	.	.	.	.	.	.	.	.	.	.	.	.	1	.	.
4056899	.	.	.	.	.	.	.	.	.	.	.	.	1	.	.	.	.	.	.	.	.
4127683	1	.	.	.	.	.	.	.	.	.	.	.	.	.	.	.	.	.	1	.	.
4127762	.	.	.	.	.	.	.	.	.	.	.	.	.	.	.	.	.	.	1	.	.
4127950	1	.	1	.	.	.	.	.	1	.	.	.	.	.	.	1	.	.	1	.	.
4128011	1	.	.	.	.	.	.	.	.	.	.	.	.	.	.	1	.	.	1	.	.
4149538	.	.	.	.	.	.	.	.	.	.	.	.	.	1	.	.	.	.	.	.	.
4169869	.	.	.	.	.	.	.	.	.	.	.	.	.	.	.	.	.	.	.	.	1
4173483	.	.	.	.	.	.	.	.	.	.	.	.	.	.	.	.	.	.	.	1	.
4175963	.	.	1	.	.	.	.	.	.	.	.	.	.	.	.	.	.	.	.	.	.
4175971	.	.	1	.	.	.	.	.	.	.	.	.	.	.	.	.	.	.	.	.	.
4175987	.	.	1	.	.	.	.	.	.	.	.	.	.	.	.	.	.	.	.	.	.
4176049	.	.	1	.	.	.	.	.	.	.	.	.	.	.	.	.	.	.	.	.	.
4176054	.	.	1	.	.	.	.	.	.	.	.	.	.	.	.	.	.	.	.	.	.
4176173	.	.	1	.	.	.	.	.	.	.	.	.	.	.	.	.	.	.	.	.	.
4176217	.	.	1	.	.	.	.	.	.	.	.	.	.	.	.	.	.	.	.	.	.
4176232	.	.	1	.	.	.	.	.	.	.	.	.	.	.	.	.	.	.	.	.	.
4176240	.	.	1	.	.	.	.	.	.	.	.	.	.	.	.	.	.	.	.	.	.
4176262	.	.	1	.	.	.	.	.	.	.	.	.	.	.	.	.	.	.	.	.	.
4176271	.	.	1	.	.	.	.	.	.	.	.	.	.	.	.	.	.	.	.	.	.
4176277	.	.	1	.	.	.	.	.	.	.	.	.	.	.	.	.	.	.	.	.	.
4176318	.	.	1	.	.	.	.	.	.	.	.	.	.	.	.	.	.	.	.	.	.
4176328	.	.	1	.	.	.	.	.	.	.	.	.	.	.	.	.	.	.	.	.	.
4176339	.	.	1	.	.	.	.	.	.	.	.	.	.	.	.	.	.	.	.	.	.
4176345	.	.	1	.	.	.	.	.	.	.	.	.	.	.	.	.	.	.	.	.	.
4176413	.	.	1	.	.	.	.	.	.	.	.	.	.	.	.	.	.	.	.	.	.
4176437	.	.	1	.	.	.	.	.	.	.	.	.	.	.	.	.	.	.	.	.	.
4176452	.	.	1	.	.	.	.	.	.	.	.	.	.	.	.	.	.	.	.	.	.
4176458	.	.	1	.	.	.	.	.	.	.	.	.	.	.	.	.	.	.	.	.	.
4176512	.	.	1	.	.	.	.	.	.	.	.	.	.	.	.	.	.	.	.	.	.
4176525	.	.	1	.	.	.	.	.	.	.	.	.	.	.	.	.	.	.	.	.	.
4176558	.	.	1	.	.	.	.	.	.	.	.	.	.	.	.	.	.	.	.	.	.
4176604	.	.	1	.	.	.	.	.	.	.	.	.	.	.	.	.	.	.	.	.	.
4176620	.	.	1	.	.	.	.	.	.	.	.	.	.	.	.	.	.	.	.	.	.
4176668	.	.	1	.	.	.	.	.	.	.	.	.	.	.	.	.	.	.	.	.	.
4176686	.	.	1	.	.	.	.	.	1	.	.	.	.	.	.	.	.	.	.	.	.
4176736	.	.	1	.	.	.	.	.	.	.	.	.	.	.	.	.	.	.	.	.	.
4176775	.	.	1	.	.	.	.	.	.	.	.	.	.	.	.	.	.	.	.	.	.
4176806	.	.	1	.	.	.	.	.	.	.	.	.	.	.	.	.	.	.	.	.	.
4177835	.	.	.	.	.	.	1	.	.	.	.	.	.	.	.	.	.	.	.	.	.
4177909	.	.	.	.	.	.	1	.	.	.	.	1	.	.	.	.	.	.	.	.	.
4177914	.	.	.	.	.	.	1	.	.	.	.	1	.	.	.	.	.	.	.	.	.
4177957	.	.	.	.	.	.	1	.	.	.	.	1	.	.	.	.	.	.	.	.	.
4177964	.	.	.	.	.	.	1	.	.	.	.	.	.	.	.	.	.	.	.	.	.
4178043	.	.	.	.	.	.	1	.	.	.	.	.	.	.	.	.	.	.	.	.	.
4178048	.	.	.	.	.	.	1	.	.	.	.	.	.	.	.	.	.	.	.	.	.
4178084	.	.	1	.	.	.	1	.	.	.	.	.	.	.	.	.	.	.	.	.	.
4178107	.	.	1	.	.	.	1	.	.	.	.	.	.	.	.	.	.	.	.	.	.
4178113	.	.	1	.	.	.	1	.	.	.	.	1	.	.	.	.	.	.	.	.	.
4293076	.	.	.	.	.	.	.	.	.	.	.	.	.	.	.	.	1	.	.	.	.
4311932	.	.	.	.	.	.	.	.	.	.	.	.	.	.	1	.	.	.	.	.	.
4448526	.	.	.	.	.	.	.	.	.	.	.	1	.	.	.	.	.	.	.	.	.
4449539	.	.	.	.	.	.	.	.	.	.	1	.	.	.	.	.	.	.	.	.	.
4588473	.	.	.	.	.	.	.	.	.	.	.	.	.	.	.	.	.	1	.	.	.
4592026	.	1	.	.	.	.	.	.	.	.	.	.	.	.	.	.	.	.	.	.	.
4592580	.	.	.	.	1	.	.	.	.	.	.	.	.	.	.	.	.	.	.	.	.
4625145	.	.	.	.	.	.	.	.	.	.	.	.	.	.	.	.	.	1	.	.	.
4691666	.	.	.	.	1	.	.	.	.	.	.	.	.	.	.	.	.	.	.	.	.
4759366	.	.	.	.	.	.	.	.	.	.	.	.	.	.	.	.	1	.	.	.	.
4759826	.	1	.	.	.	.	.	.	.	.	.	.	.	.	.	.	.	.	.	.	.
4820275	.	.	.	.	.	.	.	1	.	.	.	.	.	.	.	.	.	.	.	.	.
4840879	.	.	.	.	.	.	.	.	.	.	.	.	.	.	.	.	.	.	.	1	.
4862299	.	1	.	.	.	.	.	.	.	.	.	.	.	.	.	.	.	.	.	.	.
4911077	.	.	.	.	.	.	.	.	.	1	.	.	.	.	.	.	.	.	.	.	.
5028979	.	.	.	.	.	.	.	.	.	.	1	.	.	.	.	.	.	.	.	.	.
5029001	.	.	.	.	.	.	.	.	.	.	1	.	.	.	.	.	.	.	.	.	.
5029026	.	.	.	.	.	.	.	.	.	.	1	.	.	.	.	.	.	.	.	.	.
5040799	.	.	.	.	.	.	.	.	.	.	.	.	1	.	.	.	.	.	.	.	.
5041282	.	.	.	.	.	.	1	.	.	.	.	.	.	.	.	.	.	.	.	.	.
5067082	.	.	.	.	1	.	.	.	.	.	.	.	.	.	.	.	.	.	.	.	.
5134534	.	.	.	.	.	.	.	.	.	.	.	.	.	.	.	.	.	.	.	.	1
5190219	.	.	.	.	.	.	1	.	.	.	.	.	1	.	.	.	.	.	.	.	.
5190419	.	.	.	.	.	.	1	.	.	.	.	.	1	.	.	.	.	.	.	.	.
5245242	.	.	.	.	.	.	.	.	.	.	1	.	.	.	.	1	.	.	.	.	.
5245317	.	.	.	.	.	.	.	.	.	.	1	.	.	.	.	.	.	.	.	.	.
53682	.	.	.	.	.	.	.	.	1	.	.	.	.	.	.	.	.	.	.	.	.
148083	.	.	.	.	.	.	.	.	.	.	.	.	.	.	.	.	.	.	.	1	.
165348	.	.	.	.	1	.	.	.	.	.	.	.	.	.	.	.	.	.	.	.	.
319658	.	.	.	.	.	.	.	.	.	.	.	.	1	.	.	.	.	.	.	.	.
351490	.	.	.	.	.	.	.	.	.	.	.	.	.	1	.	.	.	.	.	.	.
549783	.	.	.	.	.	.	.	.	.	.	.	.	.	1	.	.	.	.	.	.	.
598703	.	.	.	.	.	.	.	.	.	.	1	.	.	.	.	.	.	.	.	.	.
684823	.	.	.	.	.	.	1	.	.	.	.	.	.	.	.	.	.	.	.	.	.
684878	.	.	.	.	.	.	1	.	.	.	.	.	.	1	.	.	.	.	.	1	.
684883	.	.	.	.	.	.	1	.	.	.	.	.	.	1	.	.	.	.	.	1	.
685049	.	.	.	.	.	.	1	.	.	.	.	.	.	.	.	.	.	.	.	1	.
702305	.	.	.	1	.	.	.	.	.	.	.	.	1	.	.	.	.	.	.	.	.
702313	.	.	.	1	.	.	.	.	.	.	.	.	1	.	.	.	.	.	.	.	.
702333	.	.	.	1	.	.	.	.	.	.	.	.	1	.	.	.	.	.	.	.	.
702351	.	.	.	.	.	.	.	.	.	.	.	.	1	.	.	.	.	.	.	.	.
751567	.	.	.	.	.	.	.	.	.	.	.	.	.	.	.	.	.	1	.	.	.
767877	.	.	.	.	.	.	.	.	.	.	.	.	.	.	1	.	.	.	.	.	.
825803	.	.	.	1	.	.	.	.	.	.	.	.	.	.	.	.	1	.	.	.	.
825917	.	.	.	1	.	.	.	.	.	.	.	.	.	.	.	.	1	.	.	.	.
825931	.	.	.	1	.	.	.	.	.	.	.	.	.	.	.	.	1	.	.	.	.
825967	.	.	.	1	.	.	.	.	.	.	.	.	.	.	.	.	1	.	.	1	1
826067	.	.	.	1	.	.	.	.	.	.	.	.	.	.	.	.	.	.	.	.	.
826101	.	.	.	.	.	.	.	.	.	.	.	.	.	.	.	.	1	.	.	.	.
826106	.	.	.	.	.	.	.	.	.	.	.	.	.	.	.	.	1	.	.	.	.
835840	.	.	.	.	.	.	.	.	.	.	.	.	.	.	.	.	.	.	.	.	1
939752	.	.	.	.	.	.	.	1	.	.	.	.	.	.	.	.	.	.	.	.	.
939856	.	.	1	.	.	.	.	.	.	.	.	.	.	.	.	.	.	.	.	.	.
940420	1	.	.	.	.	.	.	.	.	.	.	.	.	.	.	.	.	.	.	.	.
975575	.	.	.	.	.	.	.	.	.	.	1	.	.	.	.	.	.	.	.	.	.
975614	.	.	.	.	.	.	.	.	.	.	1	.	.	.	.	.	.	.	.	.	.
978872	.	.	.	.	.	.	.	.	.	.	1	.	.	.	.	.	.	.	.	.	.
979006	.	.	.	.	.	.	.	.	.	.	1	.	.	.	.	.	.	.	.	.	.
981433	.	.	.	.	.	.	.	1	.	.	.	.	.	.	.	.	.	.	.	.	.
987225	.	.	.	1	.	.	.	.	.	.	.	.	.	.	.	.	.	.	.	.	.
1113081	.	.	1	.	.	.	.	.	.	.	.	.	.	.	.	.	.	.	.	.	.
1113279	.	.	1	.	.	.	.	.	.	.	.	.	.	1	.	.	.	.	.	.	.
1113363	.	.	1	.	.	.	.	.	.	.	.	.	.	.	.	.	.	.	.	.	.
1113612	.	.	1	.	.	.	.	.	.	.	.	.	.	.	.	.	.	.	.	.	.
1113773	.	.	1	.	.	.	.	.	.	.	.	.	.	.	.	.	.	.	.	.	.
1113809	.	.	1	.	.	.	.	.	.	.	.	.	.	.	.	.	.	.	.	.	.
1130183	.	.	.	.	.	.	.	.	.	.	.	.	.	1	.	.	.	.	.	.	.
1130589	.	.	.	.	.	.	.	.	.	.	.	.	.	1	.	.	.	.	.	.	.
1166260	.	.	.	.	1	.	.	.	.	.	.	.	.	.	.	.	.	.	.	.	.
1271125	.	.	.	.	.	.	.	.	.	.	.	.	.	.	.	.	.	.	.	1	.
1305395	.	.	.	.	.	.	.	.	.	.	.	1	.	.	.	.	.	.	.	.	.
1341846	.	.	.	.	.	.	.	.	.	.	.	.	.	1	.	.	.	.	.	.	.
1455150	.	.	.	.	1	.	.	.	.	.	.	.	.	.	.	.	.	.	.	.	.
1472527	.	.	1	.	.	.	.	.	.	.	.	.	.	.	.	.	.	.	.	.	.
1537573	.	.	.	.	.	.	.	.	.	.	.	.	.	.	.	.	1	.	.	.	.
1681202	.	.	.	.	.	.	.	.	.	.	.	.	.	.	.	.	.	.	1	.	.
1720196	1	.	.	.	.	.	.	.	.	.	.	.	.	.	.	.	.	.	.	.	.
1826703	.	.	.	.	1	.	.	.	.	.	.	.	.	.	.	.	.	.	.	.	.
1827082	.	.	.	.	.	.	.	.	.	.	.	.	1	.	.	.	.	.	.	.	.
1827119	.	.	.	.	.	.	.	.	.	.	.	.	1	.	.	.	.	.	.	.	.
1827136	.	.	.	.	.	.	.	.	.	.	.	.	1	1	.	.	.	.	.	.	.
1827153	.	.	.	.	.	.	.	.	.	.	.	.	1	1	.	.	.	.	.	.	.
1873662	.	.	.	.	.	.	.	.	.	1	.	.	.	.	.	.	.	.	.	.	.
1873795	.	.	.	.	.	.	.	.	.	1	.	.	.	.	.	.	.	.	.	.	.
1873874	.	.	.	.	.	.	.	.	.	1	.	.	.	.	.	.	.	.	.	.	.
1873923	.	.	.	.	.	.	.	.	.	1	.	.	.	.	.	.	.	.	.	.	.
1880397	.	.	.	.	.	.	.	.	.	.	.	1	.	.	.	.	.	.	.	.	.
2183220	.	.	.	.	.	.	.	.	.	.	.	1	.	.	.	.	.	.	.	.	.
2254927	.	.	.	.	.	.	.	.	.	.	.	.	.	.	.	.	.	.	1	.	.
2311725	.	.	.	.	.	.	.	.	1	.	.	.	.	.	.	.	.	.	.	.	.
2413171	.	.	.	.	.	.	.	.	.	.	.	.	.	.	.	.	.	.	.	1	.
2817171	.	.	.	.	.	.	.	.	.	.	.	.	.	.	.	.	.	1	.	.	.
2994675	.	1	.	1	.	1	.	1	.	.	.	.	1	1	.	.	1	1	.	.	1
2994722	.	1	.	1	.	1	.	1	.	.	.	.	1	1	.	.	.	.	.	.	.
2996812	.	.	.	.	.	.	.	.	.	.	.	.	1	.	.	.	.	.	.	.	.
3009248	.	.	.	.	.	.	.	.	.	.	.	.	.	.	1	.	.	.	.	.	.
3051002	.	.	.	.	.	.	.	.	.	.	.	.	.	1	.	.	.	.	.	.	.
3051054	.	.	.	.	.	.	.	.	.	.	.	.	.	1	.	.	.	.	.	.	.
3051060	.	.	.	.	.	.	.	.	.	.	.	.	.	1	.	.	.	.	.	.	.
3051078	.	.	.	.	.	.	.	.	.	.	.	.	.	1	.	.	.	.	.	.	.
3071111	1	.	.	.	.	.	.	.	.	.	.	.	.	.	.	.	.	.	.	.	.
3095065	.	.	.	.	.	.	.	.	.	.	.	.	.	.	.	.	.	.	1	.	.
3125411	1	.	.	.	.	.	.	.	.	.	.	.	.	.	.	.	.	.	.	.	.
3133506	.	.	.	.	.	.	.	.	.	.	.	.	.	.	.	.	.	1	.	.	.
3174926	.	.	.	.	1	.	.	.	.	.	.	.	.	.	.	.	.	.	.	.	.
3361970	.	.	.	.	.	.	.	.	.	.	.	.	.	.	.	.	.	.	1	.	.
3369926	.	.	.	.	.	.	.	.	1	.	.	.	.	.	.	.	.	.	.	.	.
3503606	.	.	.	.	.	.	.	.	1	.	.	.	.	.	.	.	.	.	.	.	.
3503724	.	.	.	.	.	.	.	.	1	.	.	.	.	.	.	.	.	.	.	.	.
3519216	.	.	.	.	.	.	.	.	.	.	.	.	.	1	.	.	.	.	.	.	.
3589915	.	.	.	.	.	.	.	.	.	.	.	.	1	.	.	.	.	.	.	.	.
3700449	.	.	.	.	.	.	.	.	.	.	.	.	.	.	.	.	.	.	.	.	1
3781432	.	.	.	.	.	.	.	.	.	.	.	.	.	.	.	.	.	.	.	1	.
3865134	.	.	.	.	.	.	.	.	.	.	1	.	.	.	.	.	.	.	.	.	.
3865171	.	.	.	.	.	.	.	.	.	.	1	.	.	.	.	.	.	.	.	.	.
3865177	.	.	.	.	.	.	.	.	.	.	1	.	.	.	.	.	.	.	.	.	.
3865200	.	.	.	.	.	.	.	.	.	.	1	.	.	.	.	.	.	.	.	.	.
3865473	.	.	.	.	.	.	.	.	.	.	1	.	.	.	.	.	.	.	.	.	.
3865523	.	.	.	.	.	.	.	.	.	1	1	.	.	.	.	.	.	.	.	.	.
3865573	.	.	.	.	.	.	.	.	.	1	1	.	.	.	.	.	.	.	.	.	.
3865587	.	.	.	.	.	.	.	.	.	1	1	.	.	.	.	.	.	.	.	.	.
3865654	.	.	.	.	.	.	.	.	.	.	1	.	.	.	.	.	.	.	.	.	.
3865671	.	.	.	.	.	.	.	.	.	.	1	.	.	.	.	.	.	.	.	.	.
3865711	.	.	.	.	.	.	.	.	.	.	.	.	.	.	.	.	1	.	.	.	.
3865754	.	.	.	.	.	.	.	.	.	.	.	.	.	.	.	.	1	.	.	.	.
3866025	.	.	.	.	.	.	.	.	.	.	.	.	.	.	.	.	1	.	.	.	.
3866046	.	.	.	.	.	.	.	.	.	.	.	.	.	.	.	.	1	.	.	.	.
3866078	.	.	.	.	.	.	.	.	.	.	.	.	.	.	.	.	1	.	.	.	.
3967101	.	.	.	.	.	.	.	.	.	.	.	.	.	.	.	.	.	.	1	.	.
3981229	.	1	.	.	.	.	.	.	.	.	.	.	.	.	.	.	.	.	.	.	.
4006983	.	.	.	.	1	.	.	.	.	.	.	.	.	.	.	.	.	.	.	.	.
4047908	.	.	.	.	.	.	.	1	.	.	.	.	.	.	.	.	.	.	.	.	.
4054770	.	.	.	.	.	.	.	.	.	.	.	.	.	.	.	1	.	.	.	.	.
4310870	.	.	.	.	.	.	1	.	.	.	.	.	.	.	.	.	.	.	.	.	.
4382307	.	.	.	.	.	.	.	.	.	.	.	1	.	.	.	.	.	.	.	.	.
4475403	.	.	.	.	.	.	.	.	.	.	.	.	.	.	.	1	.	.	.	.	.
4580059	.	.	.	.	.	.	.	.	.	.	.	.	.	.	.	.	.	.	1	.	.
4753806	.	.	.	.	.	.	.	.	.	.	.	.	.	.	1	.	.	.	.	.	.
4812414	.	1	.	.	.	.	.	.	.	.	.	.	.	.	.	.	.	.	.	.	.
5169451	.	.	.	.	.	.	1	.	.	1	.	.	.	.	.	.	.	.	.	.	.
5169508	.	.	.	.	.	.	1	.	.	1	.	.	.	.	.	.	.	.	.	.	.
5169615	.	.	.	.	.	.	1	.	.	1	.	.	1	.	1	.	.	1	.	.	.
5189934	.	.	.	.	.	.	.	.	.	.	.	.	1	.	.	.	.	.	.	.	.
62324	.	.	.	.	.	.	.	.	.	.	1	.	.	.	.	.	.	.	.	.	.
219333	1	.	.	.	.	.	.	.	.	.	.	.	.	.	.	.	.	.	.	.	.
687427	.	.	.	.	.	.	.	.	.	.	.	.	.	.	.	.	.	.	1	.	.
1026331	.	1	.	1	.	.	.	.	.	.	.	.	.	.	.	.	.	1	.	.	1
1026352	.	1	.	1	.	.	.	.	.	.	.	.	.	.	.	.	.	1	.	.	1
1026409	.	.	.	1	.	.	.	1	.	.	.	.	.	.	.	.	.	1	.	.	1
1026427	.	.	.	1	.	.	.	1	.	.	.	.	.	.	.	.	.	1	.	.	1
1026435	.	.	.	1	.	.	.	1	.	.	.	.	.	.	.	.	.	1	.	.	1
1026480	.	.	.	1	.	.	.	.	.	.	.	.	.	.	.	.	.	1	.	.	1
1026487	.	.	.	.	.	.	.	.	.	.	.	.	.	.	.	.	.	.	.	.	1
1026557	.	.	.	.	.	.	.	.	.	.	.	.	.	.	.	.	.	1	.	.	.
1026630	.	.	.	.	.	.	.	.	.	.	.	.	.	.	.	.	.	1	.	.	1
1203356	.	.	.	.	.	.	.	.	.	.	.	.	.	.	.	.	.	.	1	.	.
1245200	.	.	.	.	.	.	.	.	.	.	.	.	1	.	.	.	.	.	.	.	.
1306052	.	.	.	.	.	.	.	.	.	.	.	.	.	.	.	.	.	.	1	.	.
1515852	.	.	.	.	.	.	.	.	.	.	.	.	.	.	.	.	.	.	.	1	.
1588394	.	.	.	.	.	.	.	.	.	.	.	.	.	1	.	.	.	.	.	.	.
1722447	.	.	.	.	.	.	.	1	.	.	.	.	.	.	.	.	.	.	.	.	.
1982314	.	.	.	.	.	.	.	.	.	.	.	1	.	.	.	.	.	.	.	.	.
2087604	.	.	.	.	.	.	.	.	1	.	.	.	.	.	.	.	.	.	.	.	.
2113004	.	.	.	.	1	.	.	.	.	.	.	.	.	.	.	.	.	.	.	.	.
2164275	1	.	.	.	.	.	.	.	.	.	.	.	.	.	.	.	.	.	.	.	.
2170186	1	.	.	.	.	.	.	.	.	.	.	.	.	.	.	.	.	.	.	.	.
2172826	1	.	.	.	.	.	.	.	.	.	.	.	.	.	.	.	.	.	.	.	.
2328876	1	.	.	.	.	.	.	.	.	.	.	.	.	.	.	.	.	.	.	.	.
2328891	1	.	.	.	.	.	.	.	.	.	.	.	.	.	.	.	.	.	.	.	.
2328896	1	.	.	.	.	.	.	.	.	.	.	.	.	.	.	.	.	.	.	.	.
2328927	1	.	.	.	.	.	.	.	.	.	.	.	.	.	.	.	.	.	.	.	.
2328965	1	.	.	.	.	.	.	.	1	.	.	.	.	.	.	.	.	.	.	.	.
2329033	1	.	.	.	.	.	.	.	1	.	.	.	.	.	.	.	.	.	.	.	.
2329093	1	.	.	.	.	.	.	.	1	.	.	.	.	.	.	.	.	.	.	.	.
2329164	1	.	.	.	.	.	.	.	1	.	.	.	.	.	.	.	.	.	.	.	.
2329192	1	.	.	.	.	.	.	.	1	.	.	.	.	.	.	.	.	.	.	.	.
2329225	1	.	.	.	.	.	.	.	1	.	.	.	.	.	.	.	.	.	.	.	.
2401935	.	.	.	.	.	.	.	.	.	.	.	1	.	.	.	.	1	.	.	.	.
2402520	.	.	.	.	.	.	.	.	.	.	.	.	.	.	.	.	1	.	.	.	.
2402533	.	.	.	.	.	.	.	.	.	.	.	1	.	.	.	.	1	.	.	.	.
2402695	.	.	.	.	.	.	.	.	.	.	.	1	.	.	.	.	1	.	.	.	.
2402704	.	.	.	.	.	.	.	.	.	.	.	1	.	.	.	.	.	.	.	.	.
2402710	.	.	.	.	.	.	.	.	.	.	.	1	.	.	.	.	1	.	.	.	.
2402784	.	.	.	.	.	.	.	.	.	.	.	.	.	.	.	.	1	.	.	.	.
2402808	.	.	.	.	.	.	.	.	.	.	.	1	.	.	.	.	1	.	.	.	.
2402909	.	.	.	.	.	.	.	.	.	.	.	1	.	.	.	.	1	.	.	.	1
2403008	.	.	.	.	.	.	.	.	.	.	.	1	.	.	.	.	1	.	.	.	.
2403127	.	.	.	.	.	.	.	.	.	.	.	1	.	.	.	.	1	.	.	.	.
2429868	.	.	.	.	.	.	.	.	1	.	.	.	.	.	.	.	.	.	.	.	.
2429874	.	.	.	.	.	.	.	.	1	.	.	.	.	.	.	.	.	.	.	.	.
2430039	.	.	.	.	.	.	.	.	.	.	1	.	.	.	.	.	.	.	.	.	.
2517845	.	.	.	.	1	.	.	.	.	.	.	.	.	.	.	.	.	.	.	.	.
2517878	.	.	.	.	1	.	.	.	.	.	.	.	.	.	.	.	.	.	.	.	.
2583372	.	.	.	.	.	.	1	.	.	.	.	.	.	.	.	.	.	.	.	.	.
2583956	.	.	.	.	.	.	1	.	.	.	.	.	.	.	.	.	.	.	.	.	.
2705063	.	.	.	.	.	.	.	.	.	.	.	.	.	.	.	1	.	.	.	.	.
2745778	.	.	.	.	.	1	.	.	.	.	.	.	.	.	.	.	.	.	.	.	.
2985119	.	.	.	.	.	.	.	.	.	.	.	.	1	.	.	.	.	.	.	.	.
2988496	.	.	.	1	.	.	.	.	.	.	.	.	.	.	.	.	.	.	.	.	.
3030137	.	.	.	.	.	.	.	1	.	.	.	.	.	.	.	.	.	.	.	.	.
3059489	.	.	.	.	.	.	.	.	.	.	.	.	.	1	.	.	.	.	.	.	.
3091024	.	.	.	.	.	.	.	.	1	.	.	.	.	.	.	.	.	.	.	.	.
3091217	.	.	.	.	.	.	.	.	1	.	.	.	.	.	.	.	.	.	.	.	.
3234338	1	.	.	.	.	.	.	.	.	.	.	.	.	.	.	.	.	.	.	.	.
3297528	.	.	.	.	.	.	.	.	.	.	.	.	.	1	.	.	.	.	.	.	.
3298137	.	.	.	.	.	.	.	.	.	.	.	.	.	1	.	.	.	.	.	.	.
3336841	.	.	.	.	.	.	.	.	.	.	.	1	.	.	.	.	.	.	.	.	.
3433586	.	.	.	.	.	.	.	.	.	.	.	.	.	.	.	.	.	.	1	.	.
3479385	.	.	.	.	.	.	.	.	.	.	.	.	.	.	1	.	.	.	.	.	.
3674490	.	.	.	.	.	.	.	.	.	.	.	1	.	.	.	.	.	.	1	1	.
3674972	.	.	.	.	.	.	.	.	.	.	.	.	.	.	.	.	.	.	1	1	.
3674998	1	.	.	.	.	.	.	.	.	.	.	.	1	1	.	.	.	.	.	.	.
3678415	.	.	.	.	.	.	.	.	.	.	.	.	1	.	.	.	.	.	.	.	.
3678523	.	.	.	.	.	.	.	.	.	.	.	.	1	.	.	.	.	.	.	.	.
3697962	.	.	.	.	.	1	.	.	1	.	.	.	.	.	.	.	.	.	.	.	.
3697999	.	.	.	.	.	1	.	.	1	.	.	.	.	.	.	.	.	.	.	.	.
3698012	.	.	.	.	.	1	.	.	1	.	.	.	.	.	.	.	.	.	.	.	.
3698080	.	.	.	.	.	1	.	.	1	.	.	.	.	.	.	.	.	.	.	.	.
3698178	.	.	.	.	.	.	.	.	1	.	.	.	.	.	.	.	.	.	.	.	.
3698220	.	.	.	.	.	1	.	.	1	.	.	.	.	.	.	.	.	.	.	.	.
3698308	.	.	.	.	.	1	.	.	1	.	.	.	.	.	.	.	.	.	.	.	.
3698317	.	.	.	.	.	1	.	.	.	.	.	.	.	.	.	.	.	.	.	.	.
3703199	.	.	.	.	.	.	.	.	.	.	.	.	.	.	.	.	.	1	.	.	.
3827393	.	.	.	.	.	.	.	1	.	.	.	.	.	.	.	.	.	.	.	.	.
3865804	.	.	.	.	.	.	.	1	.	.	.	.	.	.	.	.	.	.	.	.	.
3908800	.	.	.	.	.	.	.	.	.	.	.	.	.	.	.	.	.	.	1	.	.
3925716	.	.	.	.	.	.	.	.	.	.	.	.	.	.	.	.	.	1	.	.	.
3932395	.	.	.	.	.	.	.	.	.	.	.	.	1	.	.	.	.	.	.	.	.
4032984	.	.	.	.	.	.	.	.	.	.	.	.	.	.	.	.	.	1	.	.	.
4035506	.	.	.	.	.	.	.	.	.	.	.	.	.	.	.	1	.	.	.	.	.
4036289	.	.	.	.	.	.	.	.	.	.	.	.	.	.	.	1	.	.	.	.	.
4192632	.	.	.	.	.	.	.	.	1	.	.	.	.	.	.	.	.	.	.	.	.
4372552	.	.	.	.	.	.	.	.	.	.	.	.	.	1	.	.	.	.	.	.	.
4411763	.	.	1	.	.	.	.	.	.	.	.	.	.	.	.	.	.	.	.	.	.
4487013	.	.	.	.	.	.	1	.	.	.	.	.	.	.	.	.	.	.	.	.	.
4584759	.	.	.	.	.	1	.	.	.	.	.	.	.	.	.	.	.	.	.	.	.
4665108	.	.	.	.	.	.	.	1	.	.	.	.	.	.	1	.	.	.	.	.	.
4665313	.	.	.	.	.	.	.	1	.	.	.	.	.	.	.	.	.	.	.	.	.
4665528	.	.	.	.	.	.	.	1	.	.	.	.	.	.	.	.	.	.	.	.	.
4666155	.	.	.	.	.	.	.	1	.	.	.	.	.	.	1	.	.	.	.	.	.
4667090	.	.	.	.	.	.	.	1	1	.	.	.	.	.	1	.	.	.	.	.	.
4667172	.	.	.	.	.	.	.	1	1	.	.	.	.	.	1	.	.	.	.	.	.
4667732	.	.	.	.	.	.	.	1	1	.	.	.	.	1	1	.	.	.	.	.	1
4667823	.	.	.	.	.	.	.	1	1	.	.	.	.	1	1	.	.	.	.	.	1
4668405	.	.	.	.	.	.	.	1	.	.	.	.	.	1	1	.	.	.	.	.	.
4668469	.	.	.	.	.	.	1	1	.	.	.	.	.	1	1	.	.	.	.	.	.
4668505	.	.	.	.	.	.	1	1	.	.	.	.	.	1	1	.	.	.	.	.	.
4669657	.	.	.	.	.	.	.	.	.	.	.	.	.	1	1	.	.	.	.	.	.
4677455	.	.	.	.	.	.	.	.	.	.	.	.	.	.	1	.	.	.	.	.	.
4710340	.	.	.	.	.	.	.	.	.	.	.	1	.	.	.	.	.	.	.	.	.
4978668	.	.	1	.	.	.	.	.	.	.	.	.	.	.	.	.	.	.	.	.	.
5089785	.	.	.	.	1	.	.	.	.	.	.	.	.	.	.	.	.	.	.	.	.
5102318	.	.	.	.	.	.	.	.	.	.	.	.	.	.	.	1	.	.	.	.	.
43798	.	.	.	.	.	.	.	.	1	.	.	.	.	.	.	.	.	.	.	.	.
57766	.	.	.	.	.	.	.	.	.	.	.	.	.	.	.	.	.	.	.	.	1
60873	1	.	.	.	.	.	.	.	.	.	1	.	.	.	.	1	.	.	.	.	.
60890	1	.	.	.	.	.	.	.	.	.	1	.	.	.	.	1	.	.	.	.	.
60904	1	.	.	.	.	.	.	.	.	.	1	.	.	.	.	1	.	.	.	.	.
60910	1	.	.	.	.	.	.	.	.	.	1	.	.	.	.	1	.	.	.	.	.
60917	1	.	.	.	.	.	.	.	.	.	1	.	.	.	.	1	.	.	.	.	.
60938	1	.	.	.	.	.	.	.	.	.	1	.	.	.	.	1	.	.	.	.	.
60999	.	.	.	.	.	.	.	.	.	.	.	.	.	.	.	1	.	.	.	.	.
66970	.	.	.	.	.	.	.	.	1	.	.	.	.	.	.	.	.	.	.	.	.
66979	.	.	.	.	.	.	.	.	1	.	.	.	.	.	.	.	.	.	.	.	.
99920	.	.	.	.	.	.	1	.	.	.	.	.	.	.	.	.	.	.	.	.	.
160793	.	.	.	.	1	.	.	.	.	.	.	.	.	.	.	.	.	.	.	.	.
203063	.	.	.	.	.	.	.	.	1	.	.	.	.	.	.	.	.	.	.	.	.
209731	.	.	.	.	.	.	.	.	.	.	.	.	1	.	.	.	.	.	.	.	.
411326	.	.	.	.	.	.	.	.	.	.	.	.	.	.	.	.	.	.	.	1	.
428961	.	.	.	.	.	.	.	.	.	.	.	1	.	.	.	.	.	.	.	.	.
692246	.	.	.	.	.	.	.	.	.	.	.	.	.	.	.	1	.	.	.	.	.
729620	1	.	.	.	.	.	.	.	.	.	.	.	.	.	.	.	.	.	.	.	.
729625	1	.	.	.	.	.	.	.	.	.	.	.	.	.	.	.	.	.	.	.	.
729626	1	.	.	.	.	.	.	.	.	.	.	.	.	.	.	.	.	.	.	.	.
729768	1	.	.	.	.	.	.	.	.	.	1	.	.	.	.	.	.	.	.	.	.
730291	.	.	.	.	.	.	.	.	.	1	.	.	.	.	.	.	.	.	1	.	.
730690	1	.	.	.	.	.	.	.	.	1	1	.	.	.	.	.	.	.	.	.	.
731500	1	.	.	.	.	.	.	.	.	.	.	.	.	.	.	.	.	.	.	.	.
741558	.	.	.	.	.	.	.	.	.	.	.	.	.	.	.	.	.	.	.	1	.
743048	.	.	.	.	.	.	.	.	.	.	.	.	.	.	.	.	1	.	.	.	.
889719	.	.	.	.	.	.	.	.	.	.	.	1	.	.	.	.	.	.	.	.	.
926308	.	.	.	.	1	.	.	.	.	.	.	.	.	.	.	.	.	.	.	.	.
1076521	.	.	.	.	.	.	.	.	1	.	.	.	.	.	.	.	.	.	.	.	.
1081840	.	.	.	.	.	.	.	.	.	.	.	.	1	.	.	.	.	.	.	.	.
1153266	.	.	.	.	.	.	.	.	.	.	.	.	1	.	.	.	.	.	.	.	.
1242999	.	.	.	.	.	.	.	.	.	.	.	.	.	.	.	.	1	.	.	.	.
1257137	.	.	.	.	.	.	.	.	1	.	.	.	.	.	.	.	.	.	.	.	.
1377010	.	.	.	.	1	.	.	.	.	.	.	.	.	.	.	.	.	.	.	.	.
1578160	.	.	.	.	.	.	.	.	.	.	.	1	.	.	.	.	.	.	.	.	.
1666454	.	1	.	.	.	.	.	.	.	.	.	.	.	.	.	.	.	.	.	.	.
1666479	.	1	.	.	.	.	.	.	.	.	.	.	.	.	.	.	.	.	.	.	.
1678484	.	.	.	.	.	.	.	.	.	.	1	.	.	.	.	.	.	.	.	.	.
1690590	.	.	.	.	.	.	.	.	.	.	.	.	.	1	.	.	.	.	.	.	.
1690940	.	.	.	.	.	.	.	.	.	.	.	.	.	1	.	.	.	.	.	.	.
1705631	1	.	.	.	.	.	.	.	.	.	.	.	.	.	.	.	.	.	.	.	.
2009551	.	.	.	.	.	.	.	.	.	.	.	1	.	.	.	.	.	.	.	.	.
2052910	.	.	1	.	.	.	.	.	.	.	.	.	.	.	.	.	.	.	.	.	.
2058601	.	1	.	.	.	.	.	.	.	.	.	.	.	.	.	.	.	.	.	.	.
2077087	.	.	.	.	.	.	.	.	.	.	.	1	.	.	.	.	.	.	.	.	.
2164896	.	.	.	.	.	.	.	.	.	.	.	.	.	.	.	.	.	1	.	.	.
2226429	.	.	.	.	.	.	.	.	1	.	.	.	.	.	.	.	.	.	.	.	.
2229144	.	.	.	.	.	.	.	.	.	.	.	.	.	.	.	.	.	1	.	.	.
2362170	.	.	.	.	.	.	.	.	.	.	.	.	.	.	.	.	.	1	.	.	.
2413548	.	.	.	.	.	.	.	.	.	.	.	.	.	.	.	.	.	.	.	1	.
2445029	.	1	.	.	.	.	.	.	.	.	.	.	.	.	.	.	.	.	.	.	.
2498688	.	.	.	.	.	.	.	.	.	.	.	.	.	.	.	.	.	.	.	.	1
2605788	.	.	.	.	.	.	.	.	1	.	.	.	.	.	.	.	.	.	.	.	.
2632390	.	.	.	.	.	.	.	.	.	.	.	.	1	.	.	.	.	.	.	.	.
2678360	.	.	.	.	.	.	.	.	.	.	.	.	.	.	.	.	.	.	.	.	1
2781291	.	.	.	.	.	.	.	.	.	.	1	.	.	.	.	.	.	.	.	.	.
2949876	.	.	.	.	.	.	.	.	.	.	.	.	.	.	.	.	.	.	1	.	.
3003922	.	.	.	.	.	.	.	.	.	.	.	.	.	.	.	.	1	.	.	.	.
3050870	.	.	.	1	.	.	.	.	.	.	.	.	.	.	.	.	1	.	.	.	.
3076153	.	.	.	1	.	.	.	.	.	.	.	.	.	.	.	.	.	.	.	.	.
3113309	.	.	1	.	.	.	1	1	.	1	.	.	.	.	.	.	1	.	.	.	.
3113407	.	.	1	.	.	.	.	.	.	.	.	.	.	.	.	.	.	.	.	.	.
3183944	.	.	.	.	.	.	.	.	.	.	.	.	.	.	.	.	1	.	.	.	.
3317330	.	.	.	.	.	.	.	.	.	.	.	.	.	.	.	.	.	.	1	.	.
3354554	.	.	.	.	.	.	1	.	.	.	.	.	.	.	.	.	.	.	.	.	.
3362932	.	.	.	.	.	.	.	.	1	.	.	.	.	.	.	.	.	.	.	.	.
3495811	.	.	.	.	.	.	1	.	.	.	.	.	.	.	.	.	.	.	.	.	.
3500118	.	.	.	.	.	.	.	.	.	.	1	.	.	.	.	.	.	.	.	.	.
3646092	.	.	.	.	.	.	.	.	.	.	.	.	.	.	.	.	.	.	1	.	.
3673181	.	.	.	.	1	.	.	.	.	.	.	.	.	.	.	.	.	.	.	.	.
3686626	.	.	.	.	.	.	.	.	.	.	.	.	.	.	.	.	.	.	.	1	.
3788340	.	.	.	1	.	.	.	.	.	.	.	.	.	.	.	.	.	.	.	.	.
3897910	1	.	.	.	.	.	.	.	.	.	.	.	.	.	.	.	.	.	.	.	.
3914829	.	.	.	.	.	.	.	.	.	.	.	.	1	.	.	.	.	.	.	.	.
4054990	.	.	.	.	.	.	.	.	.	.	.	.	.	.	.	.	.	.	.	.	1
4135650	.	1	.	.	1	.	.	.	.	.	.	.	.	.	.	.	.	.	.	.	.
4135661	.	.	.	.	.	.	.	.	.	.	.	1	.	.	.	.	.	.	.	.	.
4135679	.	1	.	.	1	.	.	.	.	.	.	.	.	.	.	.	.	.	.	.	.
4135944	.	.	.	.	.	.	.	.	.	.	.	.	1	.	.	.	.	.	.	.	.
4136043	.	1	.	.	1	.	.	.	.	.	.	.	.	.	.	.	.	.	.	.	.
4136174	.	.	.	.	.	.	.	.	.	.	.	.	1	.	.	.	.	.	.	.	.
4160480	.	.	.	.	.	.	.	.	1	.	.	.	.	.	.	.	.	.	.	.	.
4160539	.	.	.	.	.	.	.	.	1	.	.	.	.	.	.	.	.	.	.	.	.
4292710	.	.	.	.	.	.	.	.	.	.	.	.	1	.	.	.	.	.	.	.	.
4418959	.	.	.	.	.	.	.	.	.	.	.	.	.	.	.	.	.	.	1	.	.
4502930	.	.	.	.	.	.	.	.	.	.	.	.	.	.	.	.	.	.	.	.	1
4526522	.	.	.	.	.	.	.	.	.	.	.	.	1	.	.	.	.	.	.	.	.
4569385	.	.	.	.	.	.	.	.	.	.	.	.	.	.	.	.	.	.	1	.	.
4582381	.	.	.	.	.	.	.	.	.	.	.	1	.	.	.	.	.	.	.	.	.
4590382	.	.	.	.	1	.	.	.	.	.	.	.	.	.	.	.	.	.	.	.	.
4746795	.	1	.	.	.	.	.	.	.	.	.	.	.	.	.	.	.	.	.	.	.
4800035	.	.	.	.	.	.	.	.	.	.	.	.	.	.	.	.	.	.	1	.	.
4800684	.	.	.	1	.	1	.	.	.	.	.	.	1	.	.	.	.	1	1	.	.
4815052	.	.	.	.	.	.	1	.	.	.	.	.	.	.	.	.	.	.	.	.	.
4926128	1	.	.	.	.	.	.	.	.	.	.	.	.	.	.	.	.	.	.	.	.
4972945	.	.	.	.	.	.	.	.	.	.	.	.	.	1	.	.	.	.	.	.	.
8183	.	.	.	.	.	.	.	.	.	.	.	.	1	.	.	.	.	.	.	.	.
8235	.	.	.	.	.	.	.	.	.	.	.	.	1	.	.	.	.	.	.	1	.
8312	.	.	.	.	.	.	.	.	.	.	.	.	1	.	.	.	.	.	.	.	.
11141	.	.	.	.	.	.	1	.	.	.	.	.	.	.	.	.	.	.	.	.	.
11193	.	1	.	1	.	.	1	.	.	.	.	.	.	.	1	.	.	.	.	.	.
21120	1	.	.	.	.	.	.	.	.	.	.	.	.	.	.	.	.	.	.	.	.
21327	1	.	.	.	.	.	.	.	.	.	.	.	.	.	.	.	.	.	.	.	.
72989	.	.	.	.	.	.	.	.	.	.	1	.	.	.	.	.	.	.	.	.	.
137327	.	.	.	.	.	.	.	.	.	.	.	1	.	.	.	.	.	.	.	.	.
139836	.	.	.	.	.	.	.	.	.	.	.	.	.	.	.	.	.	.	.	1	.
140168	.	.	.	.	.	.	.	.	.	.	.	.	.	.	.	.	.	.	.	1	.
140270	.	.	.	.	.	.	.	.	.	.	.	.	.	.	.	.	.	.	.	1	.
142838	.	.	.	.	.	.	.	.	.	.	.	1	.	1	.	.	.	.	.	.	.
142855	.	.	.	.	.	.	.	.	.	.	.	1	.	1	.	.	.	.	.	.	.
143115	.	.	.	.	.	.	.	.	.	.	.	1	.	.	.	.	.	.	.	.	.
143121	.	.	.	.	.	.	.	.	.	.	.	1	.	.	.	.	.	.	.	.	.
143179	.	.	.	.	.	.	.	.	.	.	.	1	.	.	.	.	.	.	.	.	.
143202	.	.	.	.	.	.	.	.	.	.	.	1	.	.	.	.	.	.	.	.	.
143507	.	.	.	.	.	.	.	.	.	.	.	.	.	.	.	1	.	1	.	1	.
143891	1	.	.	.	.	.	.	.	.	.	.	.	.	.	.	1	1	1	1	1	.
146262	.	1	.	.	.	.	.	.	.	.	.	.	.	.	.	1	1	.	.	1	.
170562	.	.	.	.	.	.	.	.	.	.	.	.	.	.	.	.	.	.	.	1	.
199770	.	.	.	.	.	.	1	.	.	.	.	.	.	.	.	.	.	.	.	.	.
199990	.	.	.	.	.	.	1	.	.	.	.	.	.	.	.	.	.	.	.	.	.
215065	.	.	.	.	.	.	.	.	.	.	.	.	.	.	.	1	.	.	.	.	.
221926	.	.	.	.	.	.	.	.	.	.	.	.	.	.	.	1	.	.	.	.	.
265197	.	.	.	1	.	.	.	.	.	.	.	.	.	.	.	.	.	.	.	.	.
446341	.	.	.	.	.	.	.	1	.	.	.	.	.	.	.	.	.	.	.	.	.
468309	.	.	.	.	.	.	.	.	.	.	.	.	.	.	.	.	.	.	1	.	.
529420	.	.	.	.	.	.	.	.	.	.	.	.	.	.	1	.	.	.	.	.	.
543314	.	.	.	.	.	.	.	.	.	.	.	.	.	.	.	.	1	.	.	.	.
553238	.	.	.	.	.	.	.	.	.	.	.	1	.	.	.	.	.	.	.	.	.
654341	.	.	.	1	.	.	.	.	.	.	.	1	.	.	.	.	.	1	1	.	.
816393	.	.	.	.	.	.	.	.	.	.	.	.	.	.	.	.	.	.	1	.	.
936580	.	.	.	.	.	.	.	.	.	.	.	.	.	.	.	.	.	.	.	.	1
983089	.	.	1	.	.	.	.	.	.	.	.	.	.	.	.	.	.	.	.	.	.
1135421	.	.	.	.	.	.	.	.	.	.	.	.	1	.	.	.	.	.	.	.	.
1277750	1	.	.	.	.	.	.	.	.	.	.	.	.	.	.	.	.	.	.	.	.
1358209	.	.	.	.	.	.	1	.	.	.	.	.	.	.	.	.	.	.	.	.	.
1447361	.	.	.	.	.	.	.	.	.	.	.	.	.	.	.	.	.	.	1	.	.
1467644	.	.	.	.	.	.	.	.	.	.	.	.	.	.	.	.	.	.	1	.	.
1518126	1	.	.	.	.	.	.	.	.	.	.	.	.	.	.	.	.	.	.	.	.
1693292	.	.	.	.	.	.	.	1	.	.	.	.	.	.	.	.	.	.	.	.	.
1693377	.	.	.	.	.	.	.	1	.	.	.	.	.	.	.	.	.	.	.	.	.
1725628	1	.	.	.	.	.	.	.	.	.	.	.	.	.	.	.	.	.	.	.	.
1736790	.	.	.	.	.	.	.	.	.	.	1	.	.	.	.	.	.	.	.	.	.
1935977	.	.	.	.	.	.	.	.	.	.	.	.	.	.	.	.	.	1	.	.	.
1936006	.	.	.	.	.	.	.	.	.	.	.	.	.	.	.	.	.	1	.	.	.
1936025	.	.	.	.	.	.	.	.	.	.	.	.	.	.	.	.	.	1	.	.	.
1936169	.	.	.	.	.	.	.	.	.	.	.	.	.	.	.	.	.	1	.	.	.
1939583	.	.	.	.	.	.	.	1	.	.	.	.	.	.	.	.	.	.	.	.	.
2037749	.	.	.	.	.	.	.	.	.	.	.	.	.	.	.	.	.	.	.	.	1
2090295	.	.	.	.	1	.	.	.	.	.	.	.	.	.	.	.	.	.	.	.	.
2141730	.	.	.	.	.	.	.	.	.	.	1	.	.	.	.	.	.	.	.	.	.
2144932	.	.	.	.	.	.	1	.	.	.	.	.	.	.	.	.	.	.	.	.	.
2147155	.	.	.	.	.	.	.	.	.	.	.	.	.	.	.	.	1	.	.	.	.
2196531	.	.	.	.	.	.	1	.	.	.	.	.	.	.	.	.	.	.	.	.	.
2205336	.	.	.	.	.	.	.	.	.	.	.	.	.	.	.	1	.	.	.	.	.
2272876	.	.	.	.	.	.	.	.	.	.	.	.	.	.	.	.	.	1	.	.	.
2293155	.	.	.	.	.	.	.	.	.	.	.	.	1	.	.	.	.	.	.	.	.
2343439	.	.	.	.	.	.	.	.	.	.	.	.	.	.	.	.	.	.	.	.	1
2361229	.	.	.	.	.	.	.	1	.	.	.	.	.	.	.	.	.	.	.	.	.
2387663	.	.	.	.	.	.	.	.	.	1	1	.	.	.	1	.	.	.	.	.	.
2473360	.	.	.	.	1	.	.	.	.	.	.	.	.	.	.	.	.	.	.	.	.
2540819	1	.	.	.	.	.	.	.	.	.	.	.	.	.	.	.	.	.	.	.	.
2552795	.	.	.	.	.	.	.	.	.	.	.	.	.	.	.	1	.	.	.	.	.
2554018	.	.	.	.	.	.	.	.	.	.	.	.	.	.	.	.	1	.	.	.	.
2570682	.	1	.	.	.	.	.	1	.	.	.	.	.	.	.	.	.	.	.	.	.
2570689	.	1	.	.	.	.	1	1	.	.	.	.	.	.	.	.	.	.	.	.	.
2570762	1	1	.	.	.	.	1	1	.	1	.	.	.	1	.	.	1	.	.	.	.
2570775	.	1	.	.	.	.	1	1	.	1	.	.	.	1	.	.	1	.	.	.	.
2733085	.	.	.	.	.	.	.	1	.	.	.	1	.	.	.	.	.	.	.	.	.
2733106	.	.	.	.	.	.	.	1	.	.	.	1	.	.	.	.	.	.	.	.	.
2917333	.	.	.	.	.	.	.	.	.	.	.	.	.	1	.	.	.	.	.	.	.
3134829	.	.	.	.	.	.	.	.	.	.	.	.	.	.	.	.	.	.	1	.	.
3144770	.	.	.	.	.	.	.	1	.	.	.	.	.	.	.	.	.	.	.	.	.
3209287	1	.	.	.	.	.	.	.	.	.	.	.	.	.	.	.	.	.	.	.	.
3267994	.	.	.	.	.	.	.	.	.	.	.	.	.	.	.	1	.	.	.	.	.
3309468	.	.	.	.	.	.	.	.	.	.	.	.	.	.	.	.	.	1	.	.	.
3339531	.	.	.	.	.	.	.	.	.	.	.	.	.	.	.	.	.	.	.	.	1
3463158	.	.	.	.	.	.	.	.	.	.	.	.	.	.	.	.	1	.	.	.	.
3478191	.	.	.	.	.	.	.	.	.	.	.	.	1	.	.	.	.	.	.	.	.
3517929	1	.	.	.	.	.	.	.	.	.	.	.	.	.	.	.	.	.	.	.	.
3532692	.	.	.	.	.	.	.	.	.	.	.	.	.	1	.	.	.	.	.	.	.
3532807	.	.	.	.	.	.	.	.	.	.	.	.	.	1	.	.	.	.	.	.	.
3532819	.	.	.	.	.	.	.	.	.	.	.	.	.	1	.	.	.	.	.	.	.
3532820	.	.	.	.	.	.	.	.	.	.	.	.	.	1	.	.	.	.	.	.	.
3532828	.	.	.	.	.	.	.	.	.	.	.	.	.	1	.	.	.	.	.	.	.
3533267	.	.	.	.	.	.	.	.	.	.	.	.	.	1	.	.	.	.	.	.	.
3533351	.	.	.	.	1	.	.	.	.	1	.	.	.	1	.	.	.	.	.	.	.
3533370	.	1	.	.	1	.	.	.	.	1	.	.	.	1	.	.	.	.	.	.	.
3533563	.	.	.	.	1	.	.	.	.	.	.	.	.	1	.	.	.	.	.	.	.
3533564	.	.	.	.	1	.	.	.	.	.	.	.	.	1	.	.	.	.	.	.	.
3533593	.	.	.	.	.	.	.	.	.	.	.	.	.	1	.	.	.	.	.	.	.
3561036	.	.	.	1	.	.	.	.	.	.	.	.	.	.	.	.	.	.	.	.	.
3561041	.	.	.	1	.	.	.	.	.	.	.	.	.	.	.	.	.	.	.	.	.
3651985	.	.	.	.	.	.	.	.	.	.	.	.	1	.	.	.	.	.	.	.	.
3667283	.	.	.	.	1	.	.	.	.	.	.	.	.	.	.	.	.	.	.	.	.
3717890	.	.	.	.	.	.	.	.	.	.	.	.	.	.	.	.	.	.	.	1	.
3774529	.	.	.	.	.	.	.	.	.	.	.	.	.	1	.	.	.	.	.	.	.
3882244	.	.	.	.	.	.	1	.	.	.	.	.	.	.	.	.	.	.	.	.	.
3924435	.	.	.	.	.	.	.	.	.	.	.	.	.	1	.	.	.	.	.	.	.
4038181	.	.	.	.	.	.	.	.	.	.	.	.	.	1	.	.	.	.	.	.	.
4054419	.	.	.	.	.	.	.	.	.	.	.	.	.	.	.	.	1	.	.	.	.
4121029	.	.	.	.	.	.	.	.	1	.	.	.	.	.	.	.	.	.	.	.	.
4121186	.	.	.	.	.	.	.	.	1	.	.	.	.	.	.	.	.	.	.	.	.
4368392	.	.	.	.	.	.	.	.	.	.	.	.	.	1	.	.	.	.	.	.	.
4388020	.	.	.	.	.	.	.	.	.	.	.	.	.	.	.	1	.	.	.	.	.
4812521	.	.	.	.	.	.	.	.	.	.	.	.	.	.	.	.	.	.	1	.	.
4817815	.	.	.	.	.	.	.	1	.	.	.	.	.	.	.	.	.	.	.	.	.
15792	.	.	.	.	.	.	.	.	.	.	.	.	.	.	.	1	.	.	.	.	.
34954	.	.	.	.	1	.	.	.	.	.	.	.	.	.	.	.	.	.	.	.	.
47351	.	.	.	.	.	.	.	.	.	.	.	.	.	.	.	.	.	.	.	.	1
47373	.	.	.	.	.	.	.	.	.	.	.	.	.	.	.	.	.	.	.	.	1
90794	.	.	.	1	.	.	.	.	.	.	.	.	.	.	.	.	.	.	.	.	.
95432	.	.	.	.	.	.	.	.	.	.	.	1	.	.	.	.	.	.	.	.	.
122868	.	.	.	.	.	.	.	.	.	.	.	.	.	.	.	.	.	1	.	.	.
122928	.	.	.	.	.	.	.	.	.	.	.	.	.	.	.	.	.	1	.	.	.
211638	.	.	.	.	.	.	.	.	.	.	.	.	.	.	.	.	.	.	.	1	.
415979	.	.	.	.	.	.	.	.	.	.	.	.	.	.	.	.	.	.	1	.	.
416342	.	.	.	.	.	.	.	.	.	.	.	.	.	.	.	.	.	.	.	.	1
416939	.	.	.	.	.	.	1	.	.	.	.	.	.	.	.	.	.	.	.	.	.
461555	.	1	.	.	.	.	.	.	.	.	.	.	.	.	.	.	.	.	.	.	.
467099	.	1	.	.	.	.	.	.	.	.	.	.	.	.	.	.	.	.	.	.	.
565749	.	.	.	.	.	.	.	.	.	.	.	1	.	.	.	.	.	.	.	.	.
613178	.	.	.	.	.	.	.	.	.	.	.	.	.	.	.	.	.	.	.	1	.
642584	.	.	.	.	.	.	.	.	.	.	.	.	.	.	.	.	1	.	.	.	.
660308	.	.	.	.	.	.	.	.	.	.	1	.	.	.	.	.	.	.	.	.	.
666261	.	1	.	.	.	.	.	.	.	.	.	.	.	.	.	.	.	.	.	.	.
707435	.	.	.	.	.	.	.	.	.	.	.	1	.	.	.	.	.	.	.	.	.
709815	.	.	.	.	.	.	.	.	.	.	.	.	.	.	.	.	1	.	.	.	.
716984	.	.	.	.	.	.	.	.	.	.	1	.	.	.	.	.	.	.	.	.	.
749027	.	.	.	.	.	.	.	.	.	.	.	.	1	.	.	.	.	.	.	.	.
776052	.	.	.	.	.	.	.	.	.	.	.	.	.	.	.	.	.	.	1	.	.
909505	.	.	.	.	.	.	.	.	.	.	.	.	.	1	.	.	.	.	.	.	.
1027336	.	.	.	.	.	.	.	.	.	.	.	1	.	.	.	.	.	.	.	.	.
1030004	.	.	.	.	.	.	.	.	.	.	.	.	1	.	.	.	.	.	.	.	.
1309498	.	.	.	.	.	.	.	.	.	.	.	.	.	.	.	.	.	1	.	.	.
1355944	.	.	.	.	.	.	.	.	.	.	.	.	.	1	.	.	.	.	.	.	.
1383881	.	.	.	.	.	.	.	.	.	.	.	.	.	.	.	.	.	1	.	.	.
1394030	.	.	.	.	.	.	.	.	.	.	.	1	.	.	.	.	.	.	.	.	.
1461363	.	.	.	.	.	.	.	.	.	.	.	.	.	.	.	.	.	.	1	.	.
1513473	.	.	.	.	.	.	.	.	.	.	.	.	.	.	.	.	.	1	.	.	.
1581496	.	.	.	.	1	.	.	.	.	.	.	.	.	.	.	.	.	.	.	.	.
1709701	.	.	.	.	.	.	.	.	.	.	.	.	.	.	.	1	.	.	.	.	.
1764160	.	.	.	.	.	.	.	.	.	.	.	1	.	.	.	.	.	.	.	.	.
1982122	.	.	.	.	.	.	.	.	.	.	1	.	.	.	.	.	.	.	.	.	.
2012000	.	.	.	.	.	.	.	.	.	.	.	.	.	1	.	.	.	.	.	.	.
2029464	.	.	.	.	.	.	.	.	.	.	.	.	1	.	.	.	.	.	.	.	.
2039957	.	.	.	.	.	.	.	.	.	.	.	.	1	.	.	.	.	.	.	.	.
2112310	.	.	.	.	.	.	.	.	.	.	1	.	.	.	.	.	.	.	.	.	.
2141843	.	.	.	.	.	.	.	.	.	.	.	1	.	.	.	.	.	.	.	.	.
2241281	.	.	.	1	.	.	.	.	.	.	.	.	.	.	.	.	.	.	.	.	.
2241410	.	.	.	1	.	.	.	.	.	.	.	.	.	.	.	.	.	.	.	.	.
2242611	.	.	.	.	.	1	.	.	.	.	.	.	.	1	.	.	.	.	.	.	.
2242724	.	.	.	.	.	1	.	.	.	.	.	.	.	1	.	.	.	1	.	.	.
2242870	.	.	.	.	.	1	.	.	.	.	.	.	.	1	.	.	.	.	.	.	.
2242897	.	.	.	.	.	1	.	.	.	.	.	.	.	1	.	.	.	.	.	.	.
2242909	.	.	.	.	.	1	.	.	.	.	.	.	.	1	.	.	.	.	.	.	.
2246840	.	.	.	.	.	.	.	.	1	.	.	.	.	.	1	.	.	.	.	.	.
2246937	.	.	.	.	.	.	.	.	1	.	.	.	.	.	1	.	.	.	.	.	.
2252509	.	.	.	.	1	.	.	.	.	.	.	.	.	.	.	.	.	.	.	.	.
2252535	.	.	.	.	1	.	.	.	.	.	.	.	1	.	.	.	.	.	.	.	.
2252551	.	.	.	.	1	.	.	.	.	.	.	.	1	.	.	.	.	.	.	.	.
2252594	.	.	.	.	1	.	.	.	.	.	.	.	1	.	.	.	.	.	.	.	.
2252610	.	.	.	.	1	.	.	.	.	.	.	.	1	.	.	.	.	.	.	.	.
2252630	.	.	.	.	1	.	.	.	.	.	.	.	1	.	.	.	.	.	.	.	.
2252654	.	.	.	.	1	.	.	.	.	.	.	.	.	.	.	.	.	.	.	.	.
2252662	.	.	.	.	1	.	.	.	.	.	.	.	.	.	.	.	.	.	.	.	.
2253307	.	.	.	.	.	.	.	.	.	.	1	.	.	.	.	.	.	.	.	.	.
2259170	.	.	.	.	.	.	.	1	.	.	.	.	.	.	.	.	.	.	.	.	.
2259435	.	1	1	.	.	1	.	.	.	.	.	.	.	.	.	.	.	.	.	.	.
2259468	.	1	1	.	.	1	.	.	.	.	.	.	.	.	.	.	.	.	.	.	.
2259484	.	.	1	.	.	1	.	.	.	.	.	.	.	.	.	.	.	.	.	.	.
2259506	.	.	1	.	.	.	.	.	.	.	.	.	.	.	.	.	.	.	.	.	.
2259515	.	.	1	.	.	.	.	.	.	.	.	.	.	.	.	.	.	.	.	.	.
2279422	.	.	.	.	.	.	1	.	.	.	.	.	.	.	.	.	.	.	1	.	.
2279438	.	.	.	.	.	.	1	.	.	.	.	.	.	.	.	.	.	.	1	.	.
2279721	.	.	.	.	.	.	1	.	.	.	.	.	.	.	.	.	.	.	.	.	.
2303065	.	.	.	1	.	1	.	.	.	.	.	.	1	.	.	1	.	.	.	.	.
2318207	.	.	1	.	.	.	.	.	.	.	.	.	.	.	.	.	.	.	.	.	.
2318295	.	.	1	.	.	.	1	1	.	.	.	.	.	1	.	.	.	1	.	.	.
2318306	.	1	.	.	.	.	.	.	.	.	.	.	.	.	.	.	.	.	.	1	.
2318378	.	.	.	.	.	.	.	.	.	.	.	.	.	.	.	.	.	.	.	1	.
2318609	.	.	.	.	.	.	.	.	.	.	.	.	.	.	.	.	.	.	.	1	.
2319935	.	.	.	1	.	.	.	.	.	.	.	.	.	.	.	.	.	.	.	1	.
2319948	.	.	.	1	.	.	.	.	.	.	.	.	.	.	.	.	.	.	.	1	.
2319983	.	.	.	.	.	.	.	.	.	.	.	.	.	.	.	1	.	.	.	1	.
2319996	.	.	.	.	.	.	.	.	.	.	.	.	.	.	.	1	.	.	.	1	.
2325898	.	.	.	.	.	.	.	.	.	.	.	.	1	.	.	.	.	.	.	.	.
2331610	.	.	.	.	.	.	.	.	.	.	.	.	1	.	.	.	.	.	.	.	.
2332232	.	.	.	.	.	.	.	.	.	.	.	.	1	.	.	.	.	.	.	.	.
2332282	.	.	.	.	.	.	.	.	.	.	.	.	1	.	.	.	.	.	.	.	.
2333057	.	.	.	.	.	.	.	.	.	.	.	.	1	.	.	.	.	.	.	.	.
2456878	.	.	.	.	.	.	.	.	1	.	.	.	.	.	.	.	.	.	.	.	.
2460664	.	.	.	.	.	.	.	.	.	1	.	.	.	.	.	.	.	.	.	.	.
2478144	.	.	.	.	.	.	.	.	.	.	.	.	.	.	.	.	.	.	.	1	.
2515936	.	.	.	.	.	.	.	.	.	.	.	.	1	.	.	.	.	.	.	.	.
2516014	.	.	.	.	.	.	.	.	.	.	.	.	1	.	.	.	.	.	1	.	.
2516118	.	.	.	.	.	.	.	.	.	.	.	.	1	.	.	.	.	.	.	.	.
2516187	.	.	.	.	.	.	.	.	.	.	.	.	1	.	.	.	.	.	1	.	.
2516203	.	.	.	.	.	.	.	.	.	.	.	.	1	.	.	.	.	.	1	.	.
2516531	.	.	.	.	.	.	.	.	.	.	.	.	1	.	.	.	.	.	1	.	.
2516814	.	.	.	.	.	.	.	.	.	.	.	.	1	.	.	.	.	.	1	.	.
2516909	.	.	.	.	.	.	.	.	.	.	.	.	1	.	.	.	.	.	1	.	.
2517008	.	.	.	.	.	.	.	.	.	.	.	.	1	.	.	.	.	.	1	.	.
2517021	.	.	.	.	.	.	.	.	.	.	.	.	1	.	.	.	.	.	1	.	.
2517051	.	.	.	.	.	.	.	.	.	.	.	.	1	.	.	.	.	.	1	.	.
2517059	.	.	.	.	.	.	.	.	.	.	.	.	1	.	.	.	.	.	1	.	.
2517081	.	.	.	.	.	.	.	.	.	.	.	.	1	.	.	.	.	.	1	.	.
2517190	.	.	.	.	.	.	.	.	.	.	.	.	.	.	.	.	.	.	1	.	.
2517196	.	.	.	.	.	.	.	.	.	.	.	.	.	.	.	.	.	.	1	.	.
2517416	.	.	.	.	.	.	.	.	.	.	.	.	.	.	.	.	.	.	1	.	.
2517797	.	.	.	.	.	.	.	.	.	.	.	.	.	.	.	.	.	.	1	.	.
2520540	.	.	.	.	.	.	.	.	.	.	.	.	.	1	.	.	.	.	.	.	.
2520570	.	.	.	.	.	.	.	.	.	.	.	.	.	1	.	.	.	.	.	.	.
2520853	.	.	.	1	.	.	.	.	.	.	.	.	.	.	.	.	.	.	.	.	.
2520883	.	.	.	.	.	.	.	.	.	.	.	.	.	1	.	.	.	.	.	.	.
2640153	.	.	.	.	.	.	.	1	.	.	.	.	.	.	.	.	.	.	.	.	.
2640211	.	.	.	.	.	.	.	1	.	.	.	.	.	.	.	.	.	.	.	.	.
2640540	.	.	.	1	.	.	.	.	.	.	.	.	.	.	.	.	.	.	.	.	.
2640695	.	.	.	1	.	.	.	.	.	1	.	.	.	.	.	.	.	.	.	.	.
2642081	.	.	.	.	.	.	.	.	.	1	.	.	.	.	.	.	.	.	.	.	.
2727153	.	.	.	.	.	.	.	.	.	.	.	.	.	1	.	.	.	.	.	.	.
2731070	.	.	.	.	.	.	1	.	.	.	.	.	.	.	.	.	.	.	.	.	.
2732129	.	.	.	.	.	.	.	.	.	.	.	.	1	.	.	.	.	.	.	.	.
2734137	.	.	.	.	.	.	.	.	.	.	.	.	.	.	.	.	.	.	.	.	1
2737741	1	.	.	.	.	.	.	.	.	.	.	.	.	.	.	.	.	.	.	.	.
2900735	.	.	.	1	.	.	.	.	.	.	.	.	.	.	.	.	.	.	.	.	.
2910715	.	.	.	.	.	.	.	.	.	.	.	.	.	.	.	.	.	.	1	.	.
3027982	.	.	.	.	.	.	.	.	.	.	.	1	.	.	.	.	.	.	.	.	.
3046239	.	.	.	.	.	.	.	.	.	.	.	.	.	.	.	.	.	1	.	.	.
3059778	.	.	.	.	.	.	.	.	.	.	.	.	.	.	.	.	.	.	1	.	.
3059872	.	.	.	.	.	.	.	.	.	.	.	.	.	.	.	.	.	.	1	.	.
3059880	.	.	.	.	.	.	.	.	.	.	.	.	.	.	.	.	.	.	1	.	.
3139413	.	.	.	.	.	.	.	.	.	.	.	.	.	.	.	.	1	.	.	.	.
3283430	.	.	.	.	.	.	.	.	.	.	.	.	.	.	.	1	.	.	.	.	.
3283442	.	.	.	.	.	.	.	.	.	.	.	.	.	.	.	1	.	.	.	.	.
3283995	.	.	.	.	.	.	.	.	.	.	.	.	.	.	.	1	.	.	.	.	.
3284012	.	.	.	.	.	.	.	.	.	.	.	.	.	.	.	1	.	.	.	.	.
3286162	.	.	.	.	.	.	.	.	.	.	.	.	.	.	.	1	.	.	.	.	.
3286169	.	.	.	.	.	.	.	.	.	.	.	.	.	.	.	1	.	.	.	.	.
3286254	.	.	.	.	.	.	.	.	.	.	.	.	.	.	.	1	.	.	.	.	.
3327314	.	1	.	.	.	.	.	.	.	.	.	.	.	.	.	.	.	.	.	.	.
3594909	1	.	.	.	.	.	1	.	.	.	.	.	.	.	.	.	.	.	.	.	.
3603605	.	.	.	1	.	.	1	.	.	.	.	.	.	.	.	.	.	.	.	.	.
3606315	.	.	.	.	.	.	.	.	.	.	.	.	.	.	.	.	.	.	.	1	.
3606861	.	.	.	1	.	.	.	.	.	.	.	.	.	.	.	.	.	.	.	.	.
3613307	.	.	.	.	.	.	.	.	.	.	.	1	.	.	.	.	.	.	.	.	.
3616776	.	.	.	.	.	.	.	.	1	.	.	.	.	.	.	.	.	1	.	.	.
3618493	.	.	.	.	.	.	.	.	1	.	.	.	.	.	.	.	.	.	.	.	.
3618544	.	.	.	.	.	.	.	.	1	.	.	.	.	.	.	.	.	.	.	.	.
3698186	.	.	.	.	.	.	.	.	.	1	.	.	.	.	.	.	.	.	.	.	.
3699494	.	.	.	.	.	.	.	.	1	.	.	.	.	.	.	.	.	.	.	.	.
3729244	.	.	.	.	.	.	.	.	.	.	.	.	.	1	.	.	.	.	.	.	.
3843903	.	.	.	.	.	.	.	.	.	.	.	.	.	.	.	.	.	1	.	.	.
3884462	.	.	.	.	.	.	.	.	.	.	.	.	.	.	.	.	.	1	.	.	.
3961819	.	.	.	.	.	.	.	.	.	.	.	.	.	.	.	.	.	.	1	.	.
3961825	.	.	.	.	.	.	.	.	.	.	.	.	.	.	.	.	.	.	1	.	.
4043096	.	.	.	.	1	.	.	.	.	.	.	.	.	.	.	.	.	.	.	.	.
4043108	.	.	.	.	1	.	.	.	.	.	.	.	.	.	.	.	.	.	.	.	.
4043121	.	.	.	.	1	.	.	.	.	.	.	.	.	.	.	.	.	.	.	.	.
4043360	.	.	.	.	1	.	.	.	.	1	.	.	.	.	.	.	.	.	.	.	.
4043381	.	.	.	.	1	.	.	.	.	.	.	.	.	.	.	.	.	.	.	.	.
4043492	.	.	.	.	1	.	.	.	.	.	.	.	.	.	.	.	.	.	.	.	.
4043497	.	.	.	.	.	.	.	.	.	1	.	.	.	.	.	.	.	.	.	.	.
4043510	.	.	.	.	1	.	.	.	.	1	.	.	.	.	.	.	.	.	.	.	.
[truncated: 1,512 more rows]
